# Supplementary material for: Multi-center Korean cohort study based on RNA-sequencing data targeting COPD patients
Source: Sci Data. 2024 Jun 6;11:593. doi: 10.1038/s41597-024-03389-8 (PMC11156965; doi:10.1038/s41597-024-03389-8)
Supplement: Supplementary file 1 — 3rd_revision_scientific_dataR [file 41597_2024_3389_MOESM1_ESM.xlsx]

## Sheet: Result_DEGs_SeqPlatform
geneSymbol	Chr	Start	End	Strand	GeneType	GeneName	logFC	P	adjP
ENSG00000108953	17	1344275	1400222	-1	protein_coding	YWHAE	-3.17908	9.34e-153	5.4e-148
ENSG00000204619	6	30066709	30070333	1	protein_coding	PPP1R11	-3.12031	1.52e-146	4.39e-142
ENSG00000105193	19	39433137	39435949	-1	protein_coding	RPS16	-4.524	6.64e-142	1.28e-137
ENSG00000257315	1	203795623	203854124	1	protein_coding	ZBED6	-4.64046	3.85e-141	5.56e-137
ENSG00000261270	16	56940278	56941342	1	lncRNA		3.40005	9.55e-139	1.1e-134
ENSG00000125686	17	39404285	39451272	-1	protein_coding	MED1	-1.41244	2.08e-136	2e-132
ENSG00000128524	7	128862856	128865847	1	protein_coding	ATP6V1F	-3.78547	9.98e-136	8.24e-132
ENSG00000100348	22	36467046	36481640	-1	protein_coding	TXN2	-3.60128	2.51e-134	1.82e-130
ENSG00000146842	7	130164713	130207770	-1	protein_coding	TMEM209	-1.78779	6.51e-131	4.18e-127
ENSG00000141741	17	39728496	39730532	-1	protein_coding	MIEN1	-3.93329	7.21e-130	4.17e-126
ENSG00000116539	1	155335268	155563162	-1	protein_coding	ASH1L	-1.31207	8.31e-128	4.36e-124
ENSG00000149600	20	32702699	32743467	-1	protein_coding	COMMD7	-2.32086	1.54e-125	7.44e-122
ENSG00000072736	16	68084751	68229259	1	protein_coding	NFATC3	-1.7897	7.64e-124	3.39e-120
ENSG00000228166	9	5094139	5095014	1	unprocessed_pseudogene	MTND1P11	-6.66632	5.86e-121	2.42e-117
ENSG00000225630	1	629640	630683	1	unprocessed_pseudogene	MTND2P28	-9.81285	3.18e-120	1.22e-116
ENSG00000075785	3	128693669	128825942	1	protein_coding	RAB7A	-2.75076	7.83e-120	2.83e-116
ENSG00000124562	6	34757505	34773857	1	protein_coding	SNRPC	-3.15766	4.62e-119	1.57e-115
ENSG00000118640	2	85561562	85582031	1	protein_coding	VAMP8	-2.46996	2.18e-118	7.01e-115
ENSG00000168906	2	85539168	85545281	1	protein_coding	MAT2A	-1.13595	2.32e-118	7.07e-115
ENSG00000198744	1	634376	634922	1	unprocessed_pseudogene	MTCO3P12	-6.46724	4.65e-118	1.34e-114
ENSG00000141232	17	50862223	50867978	-1	protein_coding	TOB1	-1.76803	2.6e-117	7.14e-114
ENSG00000278845	17	38297023	38323217	1	protein_coding	MRPL45	-2.46361	2.83e-117	7.44e-114
ENSG00000122566	7	26171151	26201529	-1	protein_coding	HNRNPA2B1	-1.41233	5.43e-117	1.37e-113
ENSG00000048740	10	10798397	11336675	1	protein_coding	CELF2	-1.30371	1.01e-116	2.44e-113
ENSG00000204272	X	56729241	56819179	1	protein_coding	NBDY	-3.03271	2.45e-116	5.65e-113
ENSG00000170860	3	14178817	14201122	1	protein_coding	LSM3	-3.07558	2.37e-115	5.27e-112
ENSG00000104472	8	140511311	140517154	1	protein_coding	CHRAC1	-2.02672	4.21e-115	9.02e-112
ENSG00000181817	1	36391238	36397908	-1	protein_coding	LSM10	-2.13224	4.6e-115	9.49e-112
ENSG00000272886	3	53283429	53347586	-1	protein_coding	DCP1A	-1.2246	9.45e-115	1.88e-111
ENSG00000108107	19	55385932	55403250	1	protein_coding	RPL28	-3.73936	3.02e-114	5.81e-111
ENSG00000187534	19	39943239	39943680	-1	processed_pseudogene	PRR13P5	-5.99747	6.97e-114	1.3e-110
ENSG00000236552	10	96750288	96750899	1	processed_pseudogene	RPL13AP5	-3.56497	1.01e-113	1.82e-110
ENSG00000133226	1	24631716	24673281	1	protein_coding	SRRM1	-1.34977	1.14e-113	2e-110
ENSG00000100823	14	20455191	20457772	1	protein_coding	APEX1	-2.07044	2.81e-112	4.77e-109
ENSG00000109475	4	108620569	108630412	1	protein_coding	RPL34	-3.93495	3.25e-112	5.28e-109
ENSG00000107651	10	119892707	119944657	1	protein_coding	SEC23IP	-1.16275	3.29e-112	5.28e-109
ENSG00000204569	6	30600413	30618612	-1	protein_coding	PPP1R10	-2.04502	4.4e-112	6.87e-109
ENSG00000133935	14	75649791	75660876	-1	protein_coding	ERG28	-1.9028	5.49e-112	8.35e-109
ENSG00000011600	19	35904401	35908295	-1	protein_coding	TYROBP	-3.04066	1.48e-111	2.19e-108
ENSG00000285830	14	39147833	39151363	1	lncRNA		3.79398	1.7e-111	2.45e-108
ENSG00000235552	18	6462144	6463030	-1	transcribed_processed_pseudogene	RPL6P27	-2.86181	4.02e-111	5.67e-108
ENSG00000237350	4	22727375	22727950	-1	processed_pseudogene	CDC42P6	-3.44957	4.23e-111	5.69e-108
ENSG00000154124	5	14664664	14699850	1	protein_coding	OTULIN	0.994725	4.22e-111	5.69e-108
ENSG00000132466	4	73073376	73258798	-1	protein_coding	ANKRD17	-1.56834	5.79e-111	7.6e-108
ENSG00000197629	11	59208510	59212927	-1	protein_coding	MPEG1	-2.39646	1.15e-110	1.48e-107
ENSG00000244398	11	16974693	16975013	-1	processed_pseudogene	RPL36AP37	-5.62284	1.63e-110	2.05e-107
ENSG00000100281	22	35257452	35295807	1	protein_coding	HMGXB4	-1.20127	3.45e-110	4.25e-107
ENSG00000086589	5	150690792	150701077	-1	protein_coding	RBM22	-1.34264	3.92e-110	4.63e-107
ENSG00000080802	7	135361795	135510145	-1	protein_coding	CNOT4	-1.47463	3.85e-110	4.63e-107
ENSG00000158869	1	161215234	161220699	1	protein_coding	FCER1G	-3.5045	4.47e-110	5.17e-107
ENSG00000127125	1	42456117	42473385	1	protein_coding	PPCS	-1.26578	4.97e-110	5.63e-107
ENSG00000267758	17	42268587	42269807	1	lncRNA		2.96412	1.61e-109	1.79e-106
ENSG00000236779	1	204528845	204529692	-1	processed_pseudogene		2.71985	2.55e-109	2.78e-106
ENSG00000080824	14	102080742	102139699	-1	protein_coding	HSP90AA1	-3.35561	3.09e-109	3.31e-106
ENSG00000198727	MT	14747	15887	1	protein_coding	MT-CYB	-6.82794	4.47e-109	4.7e-106
ENSG00000147168	X	71107404	71112108	-1	protein_coding	IL2RG	-3.50336	1.45e-108	1.5e-105
ENSG00000230383	7	137721985	137722846	1	processed_pseudogene	RPL6P19	-3.90994	1.49e-108	1.52e-105
ENSG00000184384	11	95976598	96343195	-1	protein_coding	MAML2	-1.35671	1.75e-108	1.75e-105
ENSG00000233476	7	22510616	22511999	-1	processed_pseudogene	EEF1A1P6	-3.27134	1.95e-108	1.91e-105
ENSG00000218283	1	220253570	220254536	1	processed_pseudogene	MORF4L1P1	-2.33089	2.43e-108	2.34e-105
ENSG00000201413	3	134783436	134783555	-1	rRNA_pseudogene	RNA5SP141	5.51172	4.88e-108	4.62e-105
ENSG00000180182	X	40648305	40735858	-1	protein_coding	MED14	-1.01831	4.99e-108	4.65e-105
ENSG00000179144	7	150514872	150521073	1	protein_coding	GIMAP7	-2.44379	5.52e-108	5.07e-105
ENSG00000155463	14	22766522	22773042	1	protein_coding	OXA1L	-1.50355	7.63e-108	6.89e-105
ENSG00000234782	9	118082869	118083382	-1	processed_pseudogene	TPT1P9	-4.9595	7.77e-108	6.91e-105
ENSG00000111348	12	14942031	14961728	-1	protein_coding	ARHGDIB	-2.63086	8.41e-108	7.36e-105
ENSG00000198804	MT	5904	7445	1	protein_coding	MT-CO1	-4.56976	1.14e-107	9.86e-105
ENSG00000237973	1	631074	632616	1	unprocessed_pseudogene	MTCO1P12	-5.31948	2.95e-107	2.5e-104
ENSG00000088832	20	1368977	1393164	-1	protein_coding	FKBP1A	-1.71485	5.45e-107	4.56e-104
ENSG00000224083	9	5096666	5098193	1	unprocessed_pseudogene	MTCO1P11	-2.74463	1.08e-106	8.88e-104
ENSG00000229955	22	38387918	38388857	-1	lncRNA		2.2177	1.34e-106	1.09e-103
ENSG00000171497	4	158709127	158723396	-1	protein_coding	PPID	-1.68968	1.55e-106	1.24e-103
ENSG00000104979	19	13774456	13778773	1	protein_coding	C19orf53	-2.5884	1.72e-106	1.36e-103
ENSG00000156304	21	31671000	31732118	-1	protein_coding	SCAF4	-1.24861	2.33e-106	1.82e-103
ENSG00000114902	3	52704955	52711148	1	protein_coding	SPCS1	-1.96688	2.49e-106	1.92e-103
ENSG00000111481	12	54301202	54351846	1	protein_coding	COPZ1	-1.73663	5.12e-106	3.9e-103
ENSG00000142444	19	10928811	10933535	1	protein_coding	TIMM29	2.75131	6.93e-106	5.2e-103
ENSG00000131725	X	118346073	118449961	1	protein_coding	WDR44	-1.38937	7.08e-106	5.25e-103
ENSG00000111540	12	55973913	55996683	1	protein_coding	RAB5B	-2.39631	2.03e-105	1.48e-102
ENSG00000138802	4	109433772	109540896	1	protein_coding	SEC24B	-1.67124	4.08e-105	2.95e-102
ENSG00000117523	1	171485530	171593511	1	protein_coding	PRRC2C	-1.08158	6.07e-105	4.27e-102
ENSG00000057657	6	105993463	106109939	1	protein_coding	PRDM1	-1.42648	6.02e-105	4.27e-102
ENSG00000166974	18	34976928	35143470	1	protein_coding	MAPRE2	-1.48212	6.9e-105	4.81e-102
ENSG00000236254	9	5107937	5109290	1	unprocessed_pseudogene	MTND4P14	-4.4547	7.69e-105	5.29e-102
ENSG00000178458	4	139698144	139698554	-1	processed_pseudogene	H3P16	-2.61915	7.84e-105	5.33e-102
ENSG00000259671	15	58154960	58156061	1	processed_pseudogene	MTCYBP23	-5.42996	1.14e-104	7.69e-102
ENSG00000185862	17	31303770	31314105	-1	protein_coding	EVI2B	-4.5828	3.49e-104	2.32e-101
ENSG00000163191	1	152032506	152047907	-1	protein_coding	S100A11	-3.67805	7.95e-104	5.22e-101
ENSG00000176542	3	113648385	113696646	-1	protein_coding	USF3	-1.42282	9.66e-104	6.27e-101
ENSG00000181631	3	151326312	151329549	-1	protein_coding	P2RY13	-3.18159	3.78e-103	2.43e-100
ENSG00000009335	7	157138916	157269370	1	protein_coding	UBE3C	0.838004	4.88e-103	3.1e-100
ENSG00000227649	X	102806164	102806646	-1	processed_pseudogene	MTND6P32	-3.87359	6.89e-103	4.33e-100
ENSG00000161654	17	44034328	44067619	-1	protein_coding	LSM12	-2.00312	7.89e-103	4.9e-100
ENSG00000132824	20	44496221	44522085	-1	protein_coding	SERINC3	-1.42471	9.68e-103	5.95e-100
ENSG00000114942	2	206159585	206162928	1	protein_coding	EEF1B2	-2.90799	1.01e-102	6.14e-100
ENSG00000141076	16	69131291	69231130	1	protein_coding	UTP4	-1.52296	1.05e-102	6.35e-100
ENSG00000154146	11	124739942	124747210	1	protein_coding	NRGN	-5.28557	1.36e-102	8.12e-100
ENSG00000083844	19	57191500	57222846	1	protein_coding	ZNF264	0.984532	1.42e-102	8.39e-100
ENSG00000143420	1	150600851	150629612	-1	protein_coding	ENSA	-1.40428	2.13e-102	1.24e-99
ENSG00000284726	1	23297797	23302866	1	lncRNA		2.44006	2.25e-102	1.3e-99
ENSG00000234518	1	89104285	89104767	-1	processed_pseudogene	PTGES3P1	-2.35269	3.04e-102	1.74e-99
ENSG00000143252	1	161314381	161363206	1	protein_coding	SDHC	-1.49444	1.2e-101	6.8e-99
ENSG00000213801	19	52927135	52942601	-1	transcribed_processed_pseudogene	ZNF321P	2.41472	1.39e-101	7.79e-99
ENSG00000042429	11	93784227	93814963	1	protein_coding	MED17	1.12086	1.68e-101	9.35e-99
ENSG00000154723	21	25716503	25735673	-1	protein_coding	ATP5PF	-2.74727	2.41e-101	1.33e-98
ENSG00000134086	3	10141778	10153667	1	protein_coding	VHL	1.51078	2.52e-101	1.37e-98
ENSG00000286242	4	102814252	102819881	1	lncRNA		1.85501	1.1e-100	5.95e-98
ENSG00000278133	16	31122235	31124064	1	lncRNA		2.15896	2.32e-100	1.24e-97
ENSG00000157890	15	65895079	66253756	-1	protein_coding	MEGF11	1.20737	2.53e-100	1.34e-97
ENSG00000244041	6	2987967	2991173	1	lncRNA	LINC01011	-1.96077	3.38e-100	1.78e-97
ENSG00000230225	9	5109496	5110762	1	unprocessed_pseudogene	MTND5P14	-4.93707	4.11e-100	2.14e-97
ENSG00000182372	8	1755778	1801711	1	protein_coding	CLN8	1.81786	4.42e-100	2.28e-97
ENSG00000187866	9	68780065	68785566	1	protein_coding	PABIR1	-1.50926	5.09e-100	2.6e-97
ENSG00000136938	9	97983341	98015943	1	protein_coding	ANP32B	-2.54627	5.42e-100	2.75e-97
ENSG00000138430	2	174072447	174248599	-1	protein_coding	OLA1	-1.54051	8.43e-100	4.24e-97
ENSG00000261799	12	273954	277123	-1	lncRNA		-1.5898	2.03e-99	1.01e-96
ENSG00000126698	1	28199456	28233029	-1	protein_coding	DNAJC8	-1.93374	3.27e-99	1.62e-96
ENSG00000122971	12	120725774	120740008	1	protein_coding	ACADS	2.86223	3.52e-99	1.72e-96
ENSG00000163156	1	151156664	151170296	1	protein_coding	SCNM1	-2.38979	3.99e-99	1.94e-96
ENSG00000141027	17	16029065	16218185	-1	protein_coding	NCOR1	-0.856516	7.65e-99	3.69e-96
ENSG00000242950	7	92468380	92477986	-1	protein_coding	ERVW-1	2.30746	7.96e-99	3.8e-96
ENSG00000244716	1	108992282	108992836	1	processed_pseudogene		-4.10844	9.19e-99	4.35e-96
ENSG00000163125	1	150363091	150476566	1	protein_coding	RPRD2	-1.35162	1.16e-98	5.43e-96
ENSG00000143110	1	111473792	111478512	1	protein_coding	C1orf162	-2.11185	1.49e-98	6.95e-96
ENSG00000254893	5	76173629	76174183	-1	translated_processed_pseudogene	RAP1BL	-2.93179	1.54e-98	7.1e-96
ENSG00000143612	1	154206696	154220637	-1	protein_coding	C1orf43	-1.73447	1.77e-98	8.14e-96
ENSG00000100410	22	41459717	41468692	-1	protein_coding	PHF5A	-1.854	2.38e-98	1.08e-95
ENSG00000005302	X	11758159	11775772	1	protein_coding	MSL3	-1.38726	2.85e-98	1.29e-95
ENSG00000115216	2	27427790	27442259	1	protein_coding	NRBP1	-1.57373	5.85e-98	2.62e-95
ENSG00000110031	11	58526871	58578220	-1	protein_coding	LPXN	-1.10508	5.97e-98	2.66e-95
ENSG00000142089	11	319676	329475	-1	protein_coding	IFITM3	-3.95072	9.55e-98	4.21e-95
ENSG00000188243	13	75525214	75549439	-1	protein_coding	COMMD6	-3.28254	1.19e-97	5.23e-95
ENSG00000235674	1	235738005	235738989	1	processed_pseudogene	LDHAP2	-2.14829	1.31e-97	5.7e-95
ENSG00000163684	3	58306245	58324695	1	protein_coding	RPP14	1.71607	1.7e-97	7.35e-95
ENSG00000140612	15	84669538	84716460	-1	protein_coding	SEC11A	-1.29429	3.22e-97	1.38e-94
ENSG00000227714	13	95693983	95694495	-1	processed_pseudogene	MTND6P18	-4.96004	4.44e-97	1.89e-94
ENSG00000179918	16	30443631	30445874	-1	protein_coding	SEPHS2	-1.52886	4.94e-97	2.08e-94
ENSG00000198786	MT	12337	14148	1	protein_coding	MT-ND5	-6.55177	5.26e-97	2.2e-94
ENSG00000250734	1	151612038	151613363	-1	lncRNA		-5.07563	6.11e-97	2.54e-94
ENSG00000253372	8	122807746	122816517	1	lncRNA		1.86585	9.13e-97	3.77e-94
ENSG00000226221	5	56504635	56505072	-1	processed_pseudogene	RPL26P19	-5.59719	9.85e-97	4.04e-94
ENSG00000185201	11	303655	309397	1	protein_coding	IFITM2	-3.61759	1e-96	4.07e-94
ENSG00000185262	17	76265348	76271298	1	protein_coding	UBALD2	-3.11677	1.06e-96	4.27e-94
ENSG00000212664	15	71341158	71341712	-1	processed_pseudogene		-4.98679	1.11e-96	4.47e-94
ENSG00000230629	X	70962964	70963293	1	processed_pseudogene	RPS23P8	-4.79542	1.16e-96	4.62e-94
ENSG00000259379	15	58152606	58154407	1	processed_pseudogene	MTND5P32	-4.63234	1.44e-96	5.71e-94
ENSG00000162385	1	53226900	53238518	-1	protein_coding	MAGOH	-2.41199	2.15e-96	8.44e-94
ENSG00000166889	11	59636716	59669037	-1	protein_coding	PATL1	-1.97746	3.54e-96	1.38e-93
ENSG00000288558	7	107563971	107623317	1	protein_coding	DUS4L-BCAP29	-2.47651	4.69e-96	1.82e-93
ENSG00000227730	9	5091093	5091604	1	unprocessed_pseudogene	MTND6P5	-4.27997	1.24e-95	4.8e-93
ENSG00000260335	16	29449191	29449625	1	unprocessed_pseudogene		-4.33299	1.91e-95	7.29e-93
ENSG00000159210	17	48929316	48944842	-1	protein_coding	SNF8	1.18294	2.06e-95	7.82e-93
ENSG00000177628	1	155234452	155244699	-1	protein_coding	GBA1	-2.50188	2.73e-95	1.03e-92
ENSG00000226781	X	33041395	33041721	1	processed_pseudogene	TBCAP1	-4.98411	3.26e-95	1.22e-92
ENSG00000259600	15	58151033	58152513	1	processed_pseudogene		-4.43907	3.91e-95	1.46e-92
ENSG00000197448	7	143244093	143270854	1	protein_coding	GSTK1	-1.34844	3.94e-95	1.46e-92
ENSG00000110321	11	10797050	10808940	-1	protein_coding	EIF4G2	-1.24652	4.53e-95	1.67e-92
ENSG00000165704	X	134460165	134520513	1	protein_coding	HPRT1	-2.16081	5.02e-95	1.84e-92
ENSG00000142669	1	26280086	26281522	1	protein_coding	SH3BGRL3	-4.23322	5.73e-95	2.08e-92
ENSG00000122033	13	27435643	27450591	-1	protein_coding	MTIF3	-1.4855	6.39e-95	2.31e-92
ENSG00000141101	16	69741871	69754926	-1	protein_coding	NOB1	-2.00791	6.45e-95	2.31e-92
ENSG00000159592	1	45627304	45688113	-1	protein_coding	GPBP1L1	-1.25796	9.05e-95	3.23e-92
ENSG00000137075	9	36336396	36487548	-1	protein_coding	RNF38	-1.05288	9.94e-95	3.52e-92
ENSG00000100941	14	39175183	39183220	1	protein_coding	PNN	-1.77966	1.02e-94	3.58e-92
ENSG00000108523	17	4940008	4945222	1	protein_coding	RNF167	-2.60256	1.45e-94	5.07e-92
ENSG00000095951	6	12008762	12164999	1	protein_coding	HIVEP1	-1.42518	1.67e-94	5.81e-92
ENSG00000258441	14	21200079	21206900	-1	lncRNA	LINC00641	-0.995488	1.7e-94	5.88e-92
ENSG00000171530	5	77691166	77868780	-1	protein_coding	TBCA	-2.31632	2.47e-94	8.51e-92
ENSG00000156467	8	96222947	96235546	-1	protein_coding	UQCRB	-3.25145	2.62e-94	8.95e-92
ENSG00000124813	6	45328157	45664349	1	protein_coding	RUNX2	-1.28144	2.92e-94	9.93e-92
ENSG00000110344	11	118359600	118399211	1	protein_coding	UBE4A	-1.01004	3.57e-94	1.21e-91
ENSG00000236058	10	118872054	118872602	-1	processed_pseudogene	RPL17P36	-3.88113	5.44e-94	1.83e-91
ENSG00000243517	12	31251992	31252597	-1	processed_pseudogene		-4.58398	5.83e-94	1.95e-91
ENSG00000102390	X	76173040	76178314	1	protein_coding	PBDC1	-1.69806	6.14e-94	2.04e-91
ENSG00000120727	5	139341587	139369720	1	protein_coding	PAIP2	-2.21185	7.38e-94	2.44e-91
ENSG00000109689	4	26857601	27025381	1	protein_coding	STIM2	-1.02917	8.88e-94	2.92e-91
ENSG00000172936	3	38138478	38143024	1	protein_coding	MYD88	-2.20145	9.58e-94	3.13e-91
ENSG00000141627	18	49036387	49461347	-1	protein_coding	DYM	-0.755047	1.3e-93	4.21e-91
ENSG00000149273	11	75399515	75422280	1	protein_coding	RPS3	-1.8259	1.37e-93	4.43e-91
ENSG00000120533	8	109334324	109345954	1	protein_coding	ENY2	-1.50415	1.96e-93	6.29e-91
ENSG00000167996	11	61959718	61967634	-1	protein_coding	FTH1	-3.81147	2.63e-93	8.38e-91
ENSG00000155368	2	119366924	119372550	1	protein_coding	DBI	-2.45478	2.85e-93	9.05e-91
ENSG00000205765	5	41904188	41921636	1	protein_coding	RIMOC1	-1.54551	3.39e-93	1.07e-90
ENSG00000180787	17	5078467	5096374	1	protein_coding	ZFP3	-1.49735	4.01e-93	1.26e-90
ENSG00000231551	1	148415258	148428847	1	transcribed_unprocessed_pseudogene	PDE4DIPP6	1.32779	5e-93	1.56e-90
ENSG00000224094	3	45159774	45160175	-1	processed_pseudogene	RPS24P8	-4.76529	6.52e-93	2.02e-90
ENSG00000265148	17	58324472	58415766	1	lncRNA	TSPOAP1-AS1	-1.21765	8.32e-93	2.57e-90
ENSG00000261114	16	56941028	56941726	1	lncRNA		2.86648	9.19e-93	2.82e-90
ENSG00000120948	1	11012344	11030528	1	protein_coding	TARDBP	-0.990226	1.04e-92	3.17e-90
ENSG00000138363	2	215311956	215349773	1	protein_coding	ATIC	-1.4456	1.47e-92	4.47e-90
ENSG00000232472	X	24788392	24789069	-1	processed_pseudogene	EEF1B2P3	-2.81244	1.5e-92	4.54e-90
ENSG00000123144	19	12730640	12734684	-1	protein_coding	TRIR	-2.08379	2.15e-92	6.48e-90
ENSG00000180957	22	27851669	27920134	-1	protein_coding	PITPNB	-1.26054	2.27e-92	6.79e-90
ENSG00000135390	12	53632726	53677408	-1	protein_coding	ATP5MC2	-1.57413	3.41e-92	1.02e-89
ENSG00000186469	14	51826195	51979342	1	protein_coding	GNG2	-1.15656	4.82e-92	1.43e-89
ENSG00000076650	19	33080899	33130542	1	protein_coding	GPATCH1	-1.46703	5.5e-92	1.62e-89
ENSG00000033800	15	68054309	68198603	1	protein_coding	PIAS1	-1.6262	6.39e-92	1.88e-89
ENSG00000137818	15	69452814	69456205	1	protein_coding	RPLP1	-2.11961	7.43e-92	2.17e-89
ENSG00000196230	6	30717435	30725538	1	protein_coding	TUBB	-1.57966	9.07e-92	2.63e-89
ENSG00000159388	1	203305491	203309602	1	protein_coding	BTG2	-2.12637	1.55e-91	4.49e-89
ENSG00000089012	20	1629152	1657779	-1	protein_coding	SIRPG	-2.53621	2.03e-91	5.83e-89
ENSG00000229117	12	56116590	56117967	1	protein_coding	RPL41	-2.94761	2.13e-91	6.08e-89
ENSG00000228097	9	5099560	5100229	1	unprocessed_pseudogene	MTATP6P11	-4.06316	2.29e-91	6.51e-89
ENSG00000198712	MT	7586	8269	1	protein_coding	MT-CO2	-7.18283	3.56e-91	1.01e-88
ENSG00000246067	11	83072052	83107789	1	lncRNA	RAB30-DT	1.51714	3.64e-91	1.03e-88
ENSG00000224152	2	159615292	159618637	1	lncRNA	BAZ2B-AS1	-2.18824	5.42e-91	1.52e-88
ENSG00000134248	1	110401249	110407942	-1	protein_coding	LAMTOR5	-1.78647	5.81e-91	1.62e-88
ENSG00000204420	6	31718594	31726714	1	protein_coding	MPIG6B	-4.60122	6.46e-91	1.79e-88
ENSG00000153790	7	25134692	25180356	-1	protein_coding	C7orf31	-1.75155	7.46e-91	2.06e-88
ENSG00000211872	14	22526844	22526906	1	TR_J_gene	TRAJ17	2.6034	9.33e-91	2.57e-88
ENSG00000257103	19	34172504	34229288	1	protein_coding	LSM14A	-1.26939	1.22e-90	3.35e-88
ENSG00000182481	17	68035636	68047364	1	protein_coding	KPNA2	-1.78463	1.33e-90	3.62e-88
ENSG00000122557	7	35632659	35697459	-1	protein_coding	HERPUD2	-0.80217	1.5e-90	4.07e-88
ENSG00000142227	19	48321509	48330553	1	protein_coding	EMP3	-1.71987	1.94e-90	5.24e-88
ENSG00000279088	10	73742962	73744316	-1	TEC		-1.88325	2.08e-90	5.59e-88
ENSG00000288596	8	66667615	66685564	1	lncRNA	C8orf44	1.55689	2.89e-90	7.74e-88
ENSG00000252620	3	195523087	195523221	-1	snRNA	RNU6ATAC24P	2.42612	2.99e-90	7.97e-88
ENSG00000145741	5	73498408	73505667	1	protein_coding	BTF3	-2.59363	3.21e-90	8.52e-88
ENSG00000166401	18	63970029	64019779	1	protein_coding	SERPINB8	-1.31154	5.61e-90	1.48e-87
ENSG00000173221	5	95751319	95822726	-1	protein_coding	GLRX	-1.42226	6.82e-90	1.79e-87
ENSG00000113068	5	140245035	140303113	-1	protein_coding	PFDN1	-1.72334	8.07e-90	2.11e-87
ENSG00000128245	22	31944522	31957603	1	protein_coding	YWHAH	-1.9715	8.23e-90	2.14e-87
ENSG00000178307	17	21197954	21214176	-1	protein_coding	TMEM11	-1.77381	9.02e-90	2.34e-87
ENSG00000106211	7	76302673	76304295	1	protein_coding	HSPB1	-5.41867	9.09e-90	2.34e-87
ENSG00000157999	7	6031376	6036552	1	protein_coding	ANKRD61	2.16232	9.62e-90	2.47e-87
ENSG00000165660	10	124801819	124836667	1	protein_coding	ABRAXAS2	-1.78059	1.08e-89	2.77e-87
ENSG00000244363	5	77582376	77583122	1	processed_pseudogene	RPL7P23	-4.78779	1.54e-89	3.91e-87
ENSG00000259453	15	85701109	85702771	1	lncRNA		1.48886	1.7e-89	4.31e-87
ENSG00000111832	6	116571409	116597675	1	protein_coding	RWDD1	-2.16057	1.82e-89	4.61e-87
ENSG00000131469	17	42998273	43002959	1	protein_coding	RPL27	-2.95375	2.18e-89	5.47e-87
ENSG00000135486	12	54280193	54287088	1	protein_coding	HNRNPA1	-1.4137	2.4e-89	6e-87
ENSG00000140319	15	40035690	40039181	-1	protein_coding	SRP14	-2.23539	2.6e-89	6.47e-87
ENSG00000243423	17	35076737	35077007	1	processed_pseudogene		2.73933	3.23e-89	8.01e-87
ENSG00000159596	1	45688181	45694436	1	protein_coding	TMEM69	-1.4305	3.4e-89	8.39e-87
ENSG00000198556	7	99472890	99503650	1	protein_coding	ZNF789	1.58185	4.33e-89	1.06e-86
ENSG00000198886	MT	10760	12137	1	protein_coding	MT-ND4	-8.00663	4.54e-89	1.11e-86
ENSG00000249353	5	93682838	93683667	-1	processed_pseudogene	NPM1P27	-2.18075	6.69e-89	1.63e-86
ENSG00000226084	1	77129114	77129668	1	processed_pseudogene		-3.46113	1.14e-88	2.77e-86
ENSG00000125691	17	38847860	38853764	-1	protein_coding	RPL23	-2.92872	3.29e-88	7.95e-86
ENSG00000200243	5	6848127	6848462	-1	misc_RNA	RN7SKP79	-3.88104	3.34e-88	8.04e-86
ENSG00000261371	17	64319415	64413776	-1	protein_coding	PECAM1	-1.69566	4.15e-88	9.96e-86
ENSG00000180871	2	218125289	218137251	1	protein_coding	CXCR2	-2.86212	4.68e-88	1.12e-85
ENSG00000234494	17	47897330	47941410	-1	lncRNA	SP2-AS1	1.23508	4.74e-88	1.13e-85
ENSG00000225137	10	50264978	50266815	1	processed_pseudogene	DYNC1I2P1	-1.93084	4.97e-88	1.18e-85
ENSG00000229832	1	212357418	212358353	1	lncRNA		1.6737	5.63e-88	1.33e-85
ENSG00000082074	5	39105252	39274528	-1	protein_coding	FYB1	-1.3816	6e-88	1.41e-85
ENSG00000158417	2	99337371	99401326	1	protein_coding	EIF5B	-1.769	6.11e-88	1.43e-85
ENSG00000126267	19	35648323	35658782	1	protein_coding	COX6B1	-2.0011	8.59e-88	2e-85
ENSG00000173480	19	57900296	57916610	-1	protein_coding	ZNF417	0.920346	2.15e-87	4.98e-85
ENSG00000234219	1	207762584	207763263	1	unprocessed_pseudogene	CDCA4P4	-1.79865	2.53e-87	5.86e-85
ENSG00000041357	15	78540405	78552417	1	protein_coding	PSMA4	-1.99452	2.68e-87	6.17e-85
ENSG00000101307	20	1561385	1620061	-1	protein_coding	SIRPB1	-2.32915	2.71e-87	6.21e-85
ENSG00000162511	1	30732469	30757774	-1	protein_coding	LAPTM5	-2.41175	2.84e-87	6.48e-85
ENSG00000262766	16	31118078	31118747	1	lncRNA		-3.66454	3.1e-87	7.05e-85
ENSG00000183283	12	51238724	51271362	1	protein_coding	DAZAP2	-1.64804	5.32e-87	1.21e-84
ENSG00000158636	11	76444923	76553031	1	protein_coding	EMSY	-1.249	5.82e-87	1.31e-84
ENSG00000163466	2	218217141	218254356	1	protein_coding	ARPC2	-1.41614	5.96e-87	1.34e-84
ENSG00000225636	2	197014990	197016015	1	processed_pseudogene	HNRNPA3P15	-2.91647	6.09e-87	1.36e-84
ENSG00000179085	1	155139891	155140595	-1	protein_coding	DPM3	-2.52358	6.6e-87	1.47e-84
ENSG00000200985	22	21792434	21792524	1	rRNA_pseudogene	RNA5SP493	3.96508	8.68e-87	1.93e-84
ENSG00000198763	MT	4470	5511	1	protein_coding	MT-ND2	-8.00985	1.25e-86	2.77e-84
ENSG00000237036	10	31206278	31320447	-1	lncRNA	ZEB1-AS1	-1.39581	1.31e-86	2.89e-84
ENSG00000166598	12	103930107	103953931	1	protein_coding	HSP90B1	-1.32694	2.15e-86	4.73e-84
ENSG00000008988	8	56067254	56074510	-1	protein_coding	RPS20	-2.32428	2.84e-86	6.21e-84
ENSG00000201492	1	229549905	229550022	1	rRNA_pseudogene	RNA5SP78	4.1711	4.72e-86	1.03e-83
ENSG00000259660	15	101751553	101764961	1	transcribed_unprocessed_pseudogene	DNM1P47	2.78475	5.46e-86	1.19e-83
ENSG00000197714	19	57280051	57294069	1	protein_coding	ZNF460	0.988909	6.58e-86	1.42e-83
ENSG00000156411	14	103912288	103928269	-1	protein_coding	ATP5MJ	-2.39222	6.64e-86	1.43e-83
ENSG00000189079	12	45729706	45908040	1	protein_coding	ARID2	-1.0011	7.17e-86	1.54e-83
ENSG00000048991	2	135531455	135725270	1	protein_coding	R3HDM1	-1.31384	7.88e-86	1.69e-83
ENSG00000238103	X	23836742	23837321	-1	processed_pseudogene	RPL9P7	-4.03932	8.36e-86	1.78e-83
ENSG00000181472	6	151364115	151391559	-1	protein_coding	ZBTB2	-1.09019	8.58e-86	1.82e-83
ENSG00000150401	13	113455819	113490951	-1	protein_coding	DCUN1D2	0.983797	8.92e-86	1.89e-83
ENSG00000174579	3	136148917	136197241	-1	protein_coding	MSL2	-0.802999	9.73e-86	2.05e-83
ENSG00000131381	3	15070073	15099163	-1	protein_coding	RBSN	1.16027	1.44e-85	3.03e-83
ENSG00000181163	5	171387116	171411810	1	protein_coding	NPM1	-1.97582	1.61e-85	3.37e-83
ENSG00000186660	11	58579063	58621550	1	protein_coding	ZFP91	-0.803266	1.93e-85	4.02e-83
ENSG00000156735	8	38176533	38213301	1	protein_coding	BAG4	-1.53738	2.79e-85	5.8e-83
ENSG00000243927	21	34073224	34143034	1	protein_coding	MRPS6	-1.0326	3.85e-85	7.98e-83
ENSG00000227008	X	133670971	133671386	1	processed_pseudogene	RPS24P19	-4.33482	4.02e-85	8.3e-83
ENSG00000151065	12	1946053	2004535	-1	protein_coding	DCP1B	-1.29044	4.12e-85	8.47e-83
ENSG00000115956	2	68365282	68397453	1	protein_coding	PLEK	-1.55533	4.5e-85	9.22e-83
ENSG00000198824	13	114314482	114337626	1	protein_coding	CHAMP1	-1.79818	5.34e-85	1.09e-82
ENSG00000145592	5	40825262	40835222	-1	protein_coding	RPL37	-2.57989	8.78e-85	1.79e-82
ENSG00000079387	12	48042897	48106079	-1	protein_coding	SENP1	-1.25739	1.24e-84	2.52e-82
ENSG00000204138	1	28369582	28500364	1	protein_coding	PHACTR4	-1.35389	1.41e-84	2.84e-82
ENSG00000122912	10	68477998	68527523	-1	protein_coding	SLC25A16	0.94327	1.53e-84	3.07e-82
ENSG00000171863	2	3575260	3580920	1	protein_coding	RPS7	-2.6994	1.96e-84	3.94e-82
ENSG00000198899	MT	8527	9207	1	protein_coding	MT-ATP6	-8.85823	2.05e-84	4.1e-82
ENSG00000204472	6	31615217	31617021	1	protein_coding	AIF1	-2.03786	2.23e-84	4.45e-82
ENSG00000115539	2	100562993	100576739	1	protein_coding	PDCL3	-1.72475	2.33e-84	4.63e-82
ENSG00000181896	19	19668796	19683509	1	protein_coding	ZNF101	1.28021	2.41e-84	4.77e-82
ENSG00000146278	6	89080751	89085160	1	protein_coding	PNRC1	-1.51143	2.91e-84	5.74e-82
ENSG00000232810	6	31575565	31578336	1	protein_coding	TNF	-2.49785	4.44e-84	8.73e-82
ENSG00000119685	14	75633625	75955079	1	protein_coding	TTLL5	-0.969717	4.49e-84	8.77e-82
ENSG00000178502	17	41848518	41865423	-1	protein_coding	KLHL11	1.02878	4.49e-84	8.77e-82
ENSG00000239797	3	145824257	145824739	-1	processed_pseudogene	RPL21P39	-3.79835	5.76e-84	1.12e-81
ENSG00000111644	12	6638075	6647433	-1	protein_coding	ACRBP	-2.58984	7.26e-84	1.41e-81
ENSG00000163634	3	63833870	63863868	-1	protein_coding	THOC7	-2.00477	7.7e-84	1.49e-81
ENSG00000136436	17	48831018	48866522	1	protein_coding	CALCOCO2	-1.47743	9.18e-84	1.77e-81
ENSG00000068028	3	50329782	50340980	-1	protein_coding	RASSF1	2.20668	9.4e-84	1.81e-81
ENSG00000185787	15	78810487	78898139	1	protein_coding	MORF4L1	-1.46511	1.15e-83	2.19e-81
ENSG00000074054	2	121337776	121649476	-1	protein_coding	CLASP1	-0.630009	1.32e-83	2.51e-81
ENSG00000197958	9	127447674	127451406	-1	protein_coding	RPL12	-2.71067	2.13e-83	4.05e-81
ENSG00000122257	16	24537693	24572863	1	protein_coding	RBBP6	-0.877744	3.19e-83	6.04e-81
ENSG00000261136	15	39782571	39785617	1	lncRNA		-2.1698	3.78e-83	7.14e-81
ENSG00000126067	1	35599541	35641526	-1	protein_coding	PSMB2	-1.27215	3.94e-83	7.41e-81
ENSG00000240231	19	23597341	23597592	1	processed_pseudogene	RPS27P29	-3.772	3.95e-83	7.42e-81
ENSG00000119004	2	203238977	203306026	1	protein_coding	CYP20A1	1.18068	4.44e-83	8.3e-81
ENSG00000162444	1	9997206	10016021	1	protein_coding	RBP7	-2.44944	4.91e-83	9.15e-81
ENSG00000287878	3	9693182	9721399	-1	lncRNA		1.80872	5.32e-83	9.86e-81
ENSG00000120509	X	70281118	70290514	-1	protein_coding	PDZD11	-1.33507	5.32e-83	9.86e-81
ENSG00000100416	22	46330875	46357340	1	protein_coding	TRMU	1.51981	6.75e-83	1.25e-80
ENSG00000138336	10	68560337	68694487	1	protein_coding	TET1	-1.69517	6.78e-83	1.25e-80
ENSG00000088970	20	21125983	21246622	1	protein_coding	KIZ	-1.03007	7.52e-83	1.38e-80
ENSG00000151702	11	128686535	128813267	1	protein_coding	FLI1	-0.909148	9.77e-83	1.79e-80
ENSG00000174780	4	56467617	56503681	1	protein_coding	SRP72	-1.85511	1.05e-82	1.91e-80
ENSG00000100911	14	24143362	24147570	-1	protein_coding	PSME2	-1.8958	1.25e-82	2.28e-80
ENSG00000213228	17	60433678	60435996	-1	transcribed_processed_pseudogene	RPL12P38	-4.0794	1.28e-82	2.33e-80
ENSG00000215492	18	32412214	32413176	-1	processed_pseudogene	HNRNPA1P7	-2.02429	1.31e-82	2.37e-80
ENSG00000280067	16	48343755	48346058	-1	TEC		1.44061	1.58e-82	2.84e-80
ENSG00000103671	15	64387748	64455303	1	protein_coding	TRIP4	-1.18766	1.65e-82	2.95e-80
ENSG00000121552	3	122325248	122341969	1	protein_coding	CSTA	-3.58251	1.67e-82	2.98e-80
ENSG00000223609	11	5232678	5243657	-1	protein_coding	HBD	-9.36043	1.67e-82	2.98e-80
ENSG00000265871	15	90006755	90006841	1	miRNA	MIR3174	3.56955	1.93e-82	3.43e-80
ENSG00000138433	2	174348022	174395712	-1	protein_coding	CIR1	-1.99206	1.98e-82	3.52e-80
ENSG00000163374	1	155659443	155689000	-1	protein_coding	YY1AP1	-2.03434	2.06e-82	3.64e-80
ENSG00000143546	1	153390032	153391073	-1	protein_coding	S100A8	-3.41328	2.08e-82	3.67e-80
ENSG00000146066	5	176388751	176389761	1	protein_coding	HIGD2A	-1.66003	2.28e-82	4e-80
ENSG00000234617	3	43346923	43352152	-1	lncRNA	SNRK-AS1	-1.61296	2.84e-82	4.98e-80
ENSG00000075914	3	44975241	45036066	1	protein_coding	EXOSC7	1.24648	3.1e-82	5.41e-80
ENSG00000224411	11	27888838	27891033	-1	processed_pseudogene	HSP90AA2P	-3.70356	3.4e-82	5.92e-80
ENSG00000006451	7	39623565	39708120	1	protein_coding	RALA	-1.24132	3.59e-82	6.22e-80
ENSG00000288595	X	114040388	114056276	1	lncRNA		-4.31698	4e-82	6.92e-80
ENSG00000204923	2	68459422	68467294	-1	protein_coding	FBXO48	-1.47928	4.8e-82	8.27e-80
ENSG00000136942	9	124857880	124861981	-1	protein_coding	RPL35	-2.1161	5.02e-82	8.63e-80
ENSG00000120656	1	28587829	28648291	-1	protein_coding	TAF12	-1.27577	5.75e-82	9.87e-80
ENSG00000118363	11	74949261	74979033	1	protein_coding	SPCS2	-1.21446	6.69e-82	1.14e-79
ENSG00000235917	9	5098341	5099325	1	unprocessed_pseudogene	MTCO2P11	-3.05568	8.04e-82	1.37e-79
ENSG00000242198	5	75374463	75374809	1	processed_pseudogene		1.78268	8.08e-82	1.37e-79
ENSG00000229754	2	218060339	218061412	-1	transcribed_unprocessed_pseudogene	CXCR2P1	-3.15468	9.08e-82	1.54e-79
ENSG00000125611	2	112584240	112589275	1	protein_coding	CHCHD5	-2.22361	1.06e-81	1.79e-79
ENSG00000269837	19	23255053	23257939	-1	transcribed_processed_pseudogene	IPO5P1	2.08476	1.33e-81	2.24e-79
ENSG00000198938	MT	9207	9990	1	protein_coding	MT-CO3	-5.49123	1.34e-81	2.24e-79
ENSG00000173153	11	64305497	64316743	1	protein_coding	ESRRA	2.47413	1.41e-81	2.35e-79
ENSG00000185651	22	21549447	21624034	1	protein_coding	UBE2L3	-1.15002	1.42e-81	2.37e-79
ENSG00000198888	MT	3307	4262	1	protein_coding	MT-ND1	-7.73712	1.57e-81	2.61e-79
ENSG00000256588	11	18507608	18508820	-1	lncRNA		2.4177	1.59e-81	2.64e-79
ENSG00000165055	7	128476729	128506602	1	protein_coding	METTL2B	1.23238	1.63e-81	2.69e-79
ENSG00000277150	X	155456914	155458620	-1	protein_coding	F8A3	-4.29502	2.45e-81	4.05e-79
ENSG00000104518	8	143553207	143563062	1	protein_coding	GSDMD	2.14833	3.09e-81	5.08e-79
ENSG00000186141	1	145824053	145844402	1	protein_coding	POLR3C	-0.930469	3.19e-81	5.24e-79
ENSG00000139083	12	11649674	11895377	1	protein_coding	ETV6	-1.63717	3.5e-81	5.73e-79
ENSG00000143970	2	25733753	25878487	-1	protein_coding	ASXL2	-0.72673	3.52e-81	5.74e-79
ENSG00000235258	2	112286057	112286422	-1	processed_pseudogene	NDUFB4P6	2.2915	3.85e-81	6.26e-79
ENSG00000070831	1	22052627	22101360	1	protein_coding	CDC42	0.95643	4.33e-81	7.02e-79
ENSG00000204310	6	32168212	32178096	-1	protein_coding	AGPAT1	-2.63004	4.52e-81	7.32e-79
ENSG00000055208	6	149218641	149411613	1	protein_coding	TAB2	-1.34369	4.85e-81	7.83e-79
ENSG00000236200	1	43685123	43708138	-1	lncRNA	KDM4A-AS1	1.82166	6.39e-81	1.03e-78
ENSG00000232024	8	35525176	35525763	-1	processed_pseudogene	LSM12P1	-2.49878	8.09e-81	1.3e-78
ENSG00000168014	11	74012718	74171210	-1	protein_coding	C2CD3	-0.788848	9.54e-81	1.53e-78
ENSG00000204220	6	33289302	33298401	1	protein_coding	PFDN6	-1.66782	1.02e-80	1.63e-78
ENSG00000114779	3	51968510	51983409	-1	protein_coding	ABHD14B	-1.96683	1.09e-80	1.73e-78
ENSG00000138674	4	82818509	82901166	-1	protein_coding	SEC31A	-0.868534	1.11e-80	1.76e-78
ENSG00000279235	15	78906127	78906809	1	TEC		1.73208	1.88e-80	2.97e-78
ENSG00000163875	1	37489993	37514766	-1	protein_coding	MEAF6	-1.01168	1.92e-80	3.04e-78
ENSG00000148339	9	128068201	128109245	1	protein_coding	SLC25A25	2.08193	2.22e-80	3.5e-78
ENSG00000288825	1	149842218	149842750	-1	protein_coding	H2AC18	-3.29541	2.46e-80	3.86e-78
ENSG00000263426	6	28977475	28977773	1	misc_RNA	RN7SL471P	4.52269	2.69e-80	4.21e-78
ENSG00000235174	6	73373108	73373263	-1	processed_pseudogene	RPL39P3	-3.92329	3.2e-80	4.98e-78
ENSG00000133678	10	80078646	80092557	1	protein_coding	TMEM254	-1.50339	3.2e-80	4.98e-78
ENSG00000147403	X	154389955	154409168	1	protein_coding	RPL10	-1.98075	4.03e-80	6.25e-78
ENSG00000256393	12	93083598	93083675	-1	processed_pseudogene	RPL41P5	-4.55098	4.43e-80	6.86e-78
ENSG00000162961	2	31867809	32039805	-1	protein_coding	DPY30	-1.57024	4.85e-80	7.5e-78
ENSG00000110435	11	34915829	35020591	1	protein_coding	PDHX	-1.70866	4.94e-80	7.62e-78
ENSG00000158825	1	20589086	20618903	1	protein_coding	CDA	-2.61109	6.16e-80	9.48e-78
ENSG00000175334	11	66002228	66004149	1	protein_coding	BANF1	-3.03899	7.1e-80	1.09e-77
ENSG00000100380	22	40824535	40856639	-1	protein_coding	ST13	-2.52596	1.05e-79	1.6e-77
ENSG00000143256	1	161100556	161118055	-1	protein_coding	PFDN2	-1.88427	1.41e-79	2.15e-77
ENSG00000126653	17	30115521	30186475	1	protein_coding	NSRP1	-1.59528	1.48e-79	2.25e-77
ENSG00000246596	5	177626436	177672149	-1	transcribed_unprocessed_pseudogene		-1.76281	1.62e-79	2.46e-77
ENSG00000129691	8	38105493	38144076	1	protein_coding	ASH2L	-1.61213	1.67e-79	2.53e-77
ENSG00000164430	6	73413515	73452297	-1	protein_coding	CGAS	1.13362	1.77e-79	2.67e-77
ENSG00000091164	18	56597209	56651600	-1	protein_coding	TXNL1	-1.25977	2.1e-79	3.16e-77
ENSG00000175216	11	46743048	46846308	-1	protein_coding	CKAP5	-1.19575	2.64e-79	3.96e-77
ENSG00000185834	20	55074644	55075140	1	processed_pseudogene	RPL12P4	-4.10225	2.8e-79	4.19e-77
ENSG00000164104	4	173331376	173334432	-1	protein_coding	HMGB2	-2.02145	3.03e-79	4.53e-77
ENSG00000109171	4	48341529	48426201	1	protein_coding	SLAIN2	-1.31403	3.84e-79	5.72e-77
ENSG00000244509	22	39014257	39020352	1	protein_coding	APOBEC3C	-2.61896	3.87e-79	5.74e-77
ENSG00000233762	2	171517270	171517716	-1	processed_pseudogene	RPS15P4	-1.75428	5.08e-79	7.53e-77
ENSG00000127184	5	86617928	86620962	1	protein_coding	COX7C	-2.15335	6.79e-79	1e-76
ENSG00000183648	14	92116122	92121917	-1	protein_coding	NDUFB1	-1.53816	7.52e-79	1.11e-76
ENSG00000231942	8	81807772	81808726	1	processed_pseudogene	HNRNPA1P36	-4.51325	9.1e-79	1.34e-76
ENSG00000242588	7	128531707	128663479	1	lncRNA		1.38084	9.62e-79	1.41e-76
ENSG00000239503	3	128748538	128749489	-1	processed_pseudogene	MARK2P8	2.38338	1.01e-78	1.48e-76
ENSG00000186468	5	82273320	82278396	-1	protein_coding	RPS23	-1.99537	1.01e-78	1.48e-76
ENSG00000162739	1	160485030	160523262	-1	protein_coding	SLAMF6	-1.30432	1.05e-78	1.53e-76
ENSG00000139719	12	122229564	122266494	-1	protein_coding	VPS33A	1.21157	1.05e-78	1.53e-76
ENSG00000115073	2	97655939	97664044	-1	protein_coding	ACTR1B	2.1025	1.07e-78	1.55e-76
ENSG00000213326	17	46721582	46722167	-1	processed_pseudogene	RPS7P11	-1.95821	1.28e-78	1.86e-76
ENSG00000233845	2	47035279	47040524	-1	lncRNA		3.51308	1.59e-78	2.3e-76
ENSG00000217488	6	75610958	75611945	-1	transcribed_processed_pseudogene		1.93625	1.61e-78	2.32e-76
ENSG00000235437	X	63222993	63561095	-1	lncRNA	LINC01278	-1.79587	1.67e-78	2.4e-76
ENSG00000288722	X	154886355	154888061	1	protein_coding	F8A1	-4.23864	1.71e-78	2.44e-76
ENSG00000131174	X	77899440	77907376	1	protein_coding	COX7B	-2.33467	2.04e-78	2.9e-76
ENSG00000196967	19	37106734	37172741	-1	protein_coding	ZNF585A	-1.12925	2.28e-78	3.24e-76
ENSG00000141759	18	79970813	80033949	-1	protein_coding	TXNL4A	1.16448	2.49e-78	3.54e-76
ENSG00000060339	10	68721012	68792377	1	protein_coding	CCAR1	-1.57892	2.59e-78	3.66e-76
ENSG00000167967	16	2223580	2235742	1	protein_coding	E4F1	2.22395	3.48e-78	4.92e-76
ENSG00000225573	7	66606738	66607107	-1	processed_pseudogene	RPL35P5	-4.25704	3.61e-78	5.08e-76
ENSG00000173614	1	9943428	9985501	1	protein_coding	NMNAT1	1.23837	3.71e-78	5.22e-76
ENSG00000127947	7	77537295	77640069	1	protein_coding	PTPN12	-1.48557	4.17e-78	5.85e-76
ENSG00000178913	5	141259884	141320784	-1	protein_coding	TAF7	-1.60779	4.27e-78	5.97e-76
ENSG00000133961	14	73275107	73458617	-1	protein_coding	NUMB	-1.62787	4.52e-78	6.31e-76
ENSG00000237505	1	87620803	88685204	-1	lncRNA	PKN2-AS1	-2.35266	4.67e-78	6.51e-76
ENSG00000251333	4	145375543	145376253	1	processed_pseudogene	RTN3P1	-2.66737	5.08e-78	7.05e-76
ENSG00000146677	7	44467897	44468304	1	processed_pseudogene	RPL32P18	-2.6331	6.08e-78	8.42e-76
ENSG00000159322	15	72751294	72785846	-1	protein_coding	ADPGK	0.73271	7.12e-78	9.84e-76
ENSG00000155858	5	157743712	157760709	1	protein_coding	LSM11	1.29101	7.58e-78	1.05e-75
ENSG00000211869	14	22524325	22524381	1	TR_J_gene	TRAJ20	2.07151	7.84e-78	1.08e-75
ENSG00000180867	1	147172744	147179622	1	transcribed_processed_pseudogene	PDIA3P1	-1.10917	9.62e-78	1.32e-75
ENSG00000253738	8	91059318	91070583	-1	lncRNA	OTUD6B-AS1	-2.29527	1.01e-77	1.39e-75
ENSG00000147677	8	116642130	116766925	-1	protein_coding	EIF3H	-1.30284	1.02e-77	1.4e-75
ENSG00000288884	NA	NA	NA	NA	NA	NA	1.63927	1.11e-77	1.51e-75
ENSG00000269293	6	28015122	28137313	-1	lncRNA	ZSCAN16-AS1	-1.19422	1.18e-77	1.61e-75
ENSG00000181524	6	42956345	42956765	-1	processed_pseudogene	RPL24P4	-3.86213	1.43e-77	1.94e-75
ENSG00000204257	6	32948613	32969094	-1	protein_coding	HLA-DMA	-1.60672	1.5e-77	2.03e-75
ENSG00000198618	21	18857779	18858276	1	processed_pseudogene	PPIAP22	-2.25937	1.83e-77	2.47e-75
ENSG00000276961	8	133046481	133046581	-1	miRNA	MIR7848	2.13616	1.87e-77	2.53e-75
ENSG00000119013	2	201071433	201085750	1	protein_coding	NDUFB3	-2.36839	2.84e-77	3.82e-75
ENSG00000224505	17	45150400	45161538	-1	lncRNA	HEXIM2-AS1	1.24533	3.18e-77	4.27e-75
ENSG00000239697	17	7548508	7557890	1	protein_coding	TNFSF12	-3.40762	3.29e-77	4.41e-75
ENSG00000188215	16	20854925	20900358	-1	protein_coding	DCUN1D3	-0.998539	3.31e-77	4.42e-75
ENSG00000130779	12	122271432	122422669	-1	protein_coding	CLIP1	-0.955621	3.48e-77	4.64e-75
ENSG00000107362	9	71862452	71911193	-1	protein_coding	ABHD17B	0.920597	4.1e-77	5.45e-75
ENSG00000185650	14	68787660	68796253	-1	protein_coding	ZFP36L1	-1.77586	4.86e-77	6.44e-75
ENSG00000204397	11	105041326	105101431	-1	protein_coding	CARD16	-2.0494	5.77e-77	7.63e-75
ENSG00000169683	17	82023305	82031151	1	protein_coding	LRRC45	2.59775	6.9e-77	9.1e-75
ENSG00000214389	7	98385801	98386584	-1	processed_pseudogene	RPS3AP26	-3.78737	8.38e-77	1.1e-74
ENSG00000128340	22	37225270	37259594	-1	protein_coding	RAC2	-2.90069	9.51e-77	1.25e-74
ENSG00000187189	6	116249964	116254075	-1	protein_coding	TSPYL4	-1.05842	1.26e-76	1.65e-74
ENSG00000232112	3	48440257	48444208	1	protein_coding	TMA7	-2.47694	1.5e-76	1.96e-74
ENSG00000246790	11	121447331	121453013	-1	lncRNA	SORL1-AS1	-1.21729	1.84e-76	2.4e-74
ENSG00000138385	2	169791933	169812064	1	protein_coding	SSB	-1.92072	2.06e-76	2.68e-74
ENSG00000280080	22	46914092	46916042	-1	lncRNA	TBC1D22A-AS1	2.71498	2.35e-76	3.06e-74
ENSG00000066322	1	43363398	43368074	-1	protein_coding	ELOVL1	-1.34105	2.36e-76	3.06e-74
ENSG00000247934	12	28163298	28190738	-1	lncRNA		-2.11775	2.41e-76	3.12e-74
ENSG00000234004	1	211173488	211173849	1	processed_pseudogene		-3.4161	2.63e-76	3.4e-74
ENSG00000252942	9	99145840	99145966	-1	rRNA_pseudogene	RNA5SP290	3.52858	2.97e-76	3.82e-74
ENSG00000196262	7	44796680	44824564	1	protein_coding	PPIA	-1.51064	3.13e-76	4.03e-74
ENSG00000168329	3	39263495	39281735	-1	protein_coding	CX3CR1	-2.11233	3.57e-76	4.57e-74
ENSG00000096746	10	68331174	68343193	1	protein_coding	HNRNPH3	-1.59452	4.01e-76	5.13e-74
ENSG00000212907	MT	10470	10766	1	protein_coding	MT-ND4L	-7.26233	4.2e-76	5.36e-74
ENSG00000155329	5	132996985	133026604	-1	protein_coding	ZCCHC10	-1.9417	4.83e-76	6.15e-74
ENSG00000143401	1	150218417	150236156	-1	protein_coding	ANP32E	-1.99984	5.13e-76	6.51e-74
ENSG00000264031	17	29560547	29707090	1	lncRNA	ABHD15-AS1	3.41348	5.48e-76	6.95e-74
ENSG00000288851	6	24720322	24720639	1	lncRNA		-2.1835	5.78e-76	7.31e-74
ENSG00000112624	6	42746958	42868558	1	protein_coding	BICRAL	-0.883807	6.7e-76	8.45e-74
ENSG00000089009	12	112405189	112418838	-1	protein_coding	RPL6	-1.9429	6.86e-76	8.63e-74
ENSG00000126214	14	103561896	103714249	1	protein_coding	KLC1	1.33311	7.47e-76	9.38e-74
ENSG00000101246	20	63698642	63708025	-1	protein_coding	ARFRP1	2.24319	7.81e-76	9.79e-74
ENSG00000263272	17	5425139	5432876	-1	lncRNA		1.87651	7.88e-76	9.86e-74
ENSG00000118263	2	207074137	207173856	-1	protein_coding	KLF7	-1.25045	1.09e-75	1.36e-73
ENSG00000095139	11	118572390	118603033	1	protein_coding	ARCN1	-0.877011	1.16e-75	1.45e-73
ENSG00000067334	1	93866284	93879918	-1	protein_coding	DNTTIP2	-1.83921	1.23e-75	1.52e-73
ENSG00000252569	16	53443228	53443332	-1	snRNA	RNU6-1153P	2.3134	1.23e-75	1.53e-73
ENSG00000149346	20	10435305	10636829	1	protein_coding	SLX4IP	-0.784913	1.61e-75	1.99e-73
ENSG00000231329	6	139144204	139239653	-1	lncRNA		1.13221	1.7e-75	2.1e-73
ENSG00000093183	3	42547969	42601080	-1	protein_coding	SEC22C	0.945336	1.76e-75	2.17e-73
ENSG00000147669	8	100150623	100154003	1	protein_coding	POLR2K	-2.46238	1.84e-75	2.26e-73
ENSG00000241494	14	101677943	101678380	1	processed_pseudogene		-5.43757	2e-75	2.45e-73
ENSG00000151923	10	119571802	119597029	-1	protein_coding	TIAL1	-0.985629	2.05e-75	2.51e-73
ENSG00000164332	5	159263290	159286036	1	protein_coding	UBLCP1	-1.5748	2.15e-75	2.62e-73
ENSG00000137656	11	116748170	116772987	-1	protein_coding	BUD13	-1.02122	2.4e-75	2.92e-73
ENSG00000234287	3	40761545	40761799	1	processed_pseudogene		-4.36137	2.49e-75	3.03e-73
ENSG00000197249	14	94376747	94390693	-1	protein_coding	SERPINA1	-2.16546	2.88e-75	3.49e-73
ENSG00000100575	14	58408495	58427531	-1	protein_coding	TIMM9	-2.04167	3.07e-75	3.72e-73
ENSG00000181555	3	47016428	47164113	-1	protein_coding	SETD2	-0.928128	3.37e-75	4.07e-73
ENSG00000155090	8	102648784	102655725	-1	protein_coding	KLF10	-1.94498	3.48e-75	4.2e-73
ENSG00000184983	22	42085526	42090884	-1	protein_coding	NDUFA6	-1.56637	3.55e-75	4.27e-73
ENSG00000265791	17	30781493	30782221	-1	lncRNA		3.00465	3.78e-75	4.54e-73
ENSG00000230896	1	45694684	45697075	-1	lncRNA		2.03436	3.94e-75	4.72e-73
ENSG00000125089	4	8182072	8241803	1	protein_coding	SH3TC1	2.38556	4.29e-75	5.13e-73
ENSG00000119720	14	90267860	90331969	-1	protein_coding	NRDE2	0.615557	4.79e-75	5.72e-73
ENSG00000086102	9	33290512	33371157	1	protein_coding	NFX1	-0.74193	5.33e-75	6.35e-73
ENSG00000166340	11	6612768	6619448	-1	protein_coding	TPP1	-2.36994	5.65e-75	6.72e-73
ENSG00000147118	X	47974851	48003989	-1	protein_coding	ZNF182	-1.12407	5.78e-75	6.86e-73
ENSG00000167641	19	38251237	38256532	-1	protein_coding	PPP1R14A	-4.70033	7.53e-75	8.92e-73
ENSG00000116497	1	32816767	32858875	1	protein_coding	S100PBP	0.666847	7.71e-75	9.12e-73
ENSG00000143543	1	153974269	153977674	-1	protein_coding	JTB	1.58314	8.48e-75	1e-72
ENSG00000277224	6	26199516	26199988	1	protein_coding	H2BC7	-1.78934	9.15e-75	1.08e-72
ENSG00000082701	3	119821321	120094994	-1	protein_coding	GSK3B	-0.786206	1.07e-74	1.25e-72
ENSG00000280734	13	99486962	99499306	-1	lncRNA	LINC01232	-1.14536	1.08e-74	1.26e-72
ENSG00000114391	3	101681091	101686733	-1	protein_coding	RPL24	-1.90131	1.13e-74	1.32e-72
ENSG00000152767	13	98142562	98455176	1	protein_coding	FARP1	1.39647	1.13e-74	1.32e-72
ENSG00000236478	2	216174896	216176032	-1	processed_pseudogene		-2.10524	1.14e-74	1.33e-72
ENSG00000223722	12	31754720	31755121	1	processed_pseudogene	IFITM3P2	-4.58392	1.37e-74	1.59e-72
ENSG00000219626	2	24076526	24169640	1	protein_coding	FAM228B	-1.1588	1.4e-74	1.62e-72
ENSG00000144713	3	12834485	12841582	-1	protein_coding	RPL32	-1.98149	1.71e-74	1.98e-72
ENSG00000223803	3	186900198	186900557	1	processed_pseudogene	RPS20P14	-2.53289	1.71e-74	1.98e-72
ENSG00000146463	1	35268709	35422058	1	protein_coding	ZMYM4	-0.962791	1.86e-74	2.15e-72
ENSG00000168395	2	241687085	241729478	1	protein_coding	ING5	1.63668	1.89e-74	2.17e-72
ENSG00000204287	6	32439878	32445046	1	protein_coding	HLA-DRA	-1.68013	2.32e-74	2.66e-72
ENSG00000169598	1	3857267	3885429	1	protein_coding	DFFB	1.6116	2.51e-74	2.88e-72
ENSG00000173276	21	41986831	42010387	-1	protein_coding	ZBTB21	-1.20317	2.59e-74	2.97e-72
ENSG00000201566	7	37435115	37435216	1	misc_RNA	Y_RNA	2.24054	2.66e-74	3.04e-72
ENSG00000138326	10	78033760	78056813	1	protein_coding	RPS24	-3.06128	2.72e-74	3.11e-72
ENSG00000132467	4	70688532	70690551	1	protein_coding	UTP3	-1.22242	2.78e-74	3.16e-72
ENSG00000177239	9	137086857	137109189	1	protein_coding	MAN1B1	1.96992	3.15e-74	3.57e-72
ENSG00000116698	1	183472216	183598246	1	protein_coding	SMG7	-0.936209	3.45e-74	3.91e-72
ENSG00000287091	2	159797288	159798043	-1	lncRNA		-1.88405	3.55e-74	4.02e-72
ENSG00000090238	16	30092314	30096915	-1	protein_coding	YPEL3	-2.59758	3.66e-74	4.13e-72
ENSG00000165632	10	7818497	8016631	1	protein_coding	TAF3	-0.814562	3.7e-74	4.17e-72
ENSG00000094914	12	53307456	53324864	-1	protein_coding	AAAS	-1.9338	3.85e-74	4.33e-72
ENSG00000211861	14	22515623	22515688	1	TR_J_gene	TRAJ28	2.43028	4.09e-74	4.59e-72
ENSG00000171858	20	62387103	62388520	1	protein_coding	RPS21	-2.19534	4.3e-74	4.82e-72
ENSG00000143569	1	154220179	154271510	1	protein_coding	UBAP2L	-1.35206	4.44e-74	4.97e-72
ENSG00000164151	5	5420664	5490220	1	protein_coding	ICE1	-0.907254	4.72e-74	5.27e-72
ENSG00000226839	2	143094233	143094715	1	processed_pseudogene	MTND6P11	-5.11822	5.19e-74	5.77e-72
ENSG00000166783	16	15594387	15643154	-1	protein_coding	MARF1	-1.53967	7.13e-74	7.92e-72
ENSG00000009790	1	209756032	209782320	1	protein_coding	TRAF3IP3	-1.02989	9.34e-74	1.04e-71
ENSG00000204217	2	202376327	202567751	1	protein_coding	BMPR2	-0.934338	9.73e-74	1.08e-71
ENSG00000204392	6	31797396	31806966	-1	protein_coding	LSM2	-2.37647	9.89e-74	1.09e-71
ENSG00000143185	1	168540768	168543997	-1	protein_coding	XCL2	-2.52178	1.16e-73	1.28e-71
ENSG00000238829	2	201141904	201141966	1	snRNA	RNU7-45P	2.62791	1.4e-73	1.54e-71
ENSG00000260689	15	57246960	57247893	-1	processed_pseudogene	HNRNPA3P11	-4.21161	1.59e-73	1.75e-71
ENSG00000185344	12	123712353	123761755	1	protein_coding	ATP6V0A2	0.837248	1.69e-73	1.86e-71
ENSG00000148229	9	113407235	113410675	-1	protein_coding	POLE3	-1.13274	1.76e-73	1.93e-71
ENSG00000204842	12	111443485	111599676	-1	protein_coding	ATXN2	-1.18158	1.88e-73	2.05e-71
ENSG00000125148	16	56608584	56609497	1	protein_coding	MT2A	-3.01413	2.32e-73	2.53e-71
ENSG00000102265	X	47582408	47586789	1	protein_coding	TIMP1	-2.47497	2.42e-73	2.63e-71
ENSG00000229344	1	632757	633438	1	unprocessed_pseudogene	MTCO2P12	-4.00381	3.24e-73	3.52e-71
ENSG00000184900	21	44805617	44818779	-1	protein_coding	SUMO3	-1.307	3.6e-73	3.9e-71
ENSG00000177427	17	18260597	18266552	1	protein_coding	MIEF2	1.85565	4.72e-73	5.11e-71
ENSG00000077984	20	24949269	24959928	1	protein_coding	CST7	-2.61312	5e-73	5.4e-71
ENSG00000255421	11	76137315	76137731	-1	lncRNA		3.66514	5.07e-73	5.47e-71
ENSG00000105879	7	107743073	107761667	1	protein_coding	CBLL1	-1.00672	5.12e-73	5.51e-71
ENSG00000170248	3	33798571	33869707	1	protein_coding	PDCD6IP	-0.896686	5.48e-73	5.88e-71
ENSG00000135686	16	84648511	84667686	1	protein_coding	KLHL36	1.41497	5.63e-73	6.04e-71
ENSG00000177105	11	3826978	3840959	-1	protein_coding	RHOG	-2.38301	6.27e-73	6.71e-71
ENSG00000089289	X	70133447	70166324	1	protein_coding	IGBP1	-1.31166	7.37e-73	7.87e-71
ENSG00000130755	19	39328353	39342372	-1	protein_coding	GMFG	-1.56462	7.56e-73	8.07e-71
ENSG00000143363	1	151008420	151035713	1	protein_coding	PRUNE1	-1.07927	7.72e-73	8.22e-71
ENSG00000102699	13	24420931	24512778	-1	protein_coding	PARP4	-0.936063	7.8e-73	8.28e-71
ENSG00000100632	14	69380128	69398299	-1	protein_coding	ERH	-1.88859	7.81e-73	8.28e-71
ENSG00000112763	6	26457904	26476621	1	protein_coding	BTN2A1	-1.20928	7.94e-73	8.41e-71
ENSG00000151014	4	139015781	139045939	1	protein_coding	NOCT	1.61273	8.02e-73	8.47e-71
ENSG00000124783	6	7268306	7347446	-1	protein_coding	SSR1	-1.47778	9.31e-73	9.82e-71
ENSG00000136315	14	20919290	20920303	1	lncRNA	RNASE2CP	-4.70251	9.43e-73	9.93e-71
ENSG00000287265	6	285443	292013	-1	lncRNA		1.21601	9.91e-73	1.04e-70
ENSG00000287218	1	167455195	167458646	1	lncRNA		2.62273	9.94e-73	1.04e-70
ENSG00000124102	20	45174902	45176544	1	protein_coding	PI3	-3.47783	1.06e-72	1.11e-70
ENSG00000239900	22	40346461	40390463	1	protein_coding	ADSL	1.14529	1.08e-72	1.13e-70
ENSG00000276662	10	147820	148751	-1	unprocessed_pseudogene		1.54463	1.31e-72	1.36e-70
ENSG00000172809	17	74203582	74210655	1	protein_coding	RPL38	-1.63784	1.31e-72	1.36e-70
ENSG00000264920	17	47891219	47895844	-1	lncRNA	SP2-DT	-1.6237	1.32e-72	1.37e-70
ENSG00000155008	X	85003877	85093315	1	protein_coding	APOOL	-1.49994	1.47e-72	1.52e-70
ENSG00000138175	10	102673731	102714397	-1	protein_coding	ARL3	-1.21781	1.6e-72	1.66e-70
ENSG00000224451	13	51598416	51599460	1	processed_pseudogene	ATP5PBP1	1.85229	1.64e-72	1.69e-70
ENSG00000203395	2	68361214	68365584	-1	lncRNA		1.48981	1.89e-72	1.95e-70
ENSG00000182117	15	34339159	34343180	-1	protein_coding	NOP10	-2.15395	1.98e-72	2.03e-70
ENSG00000203734	6	138795911	138904070	1	protein_coding	ECT2L	1.73653	2.27e-72	2.33e-70
ENSG00000277299	12	109948389	109949029	1	lncRNA		1.96427	2.27e-72	2.33e-70
ENSG00000258928	14	51916145	51918571	-1	lncRNA		1.4751	2.44e-72	2.5e-70
ENSG00000232368	X	30630298	30630825	1	processed_pseudogene	FTLP2	-3.36847	2.5e-72	2.56e-70
ENSG00000230068	1	22059197	22064199	1	lncRNA	CDC42-IT1	2.55356	2.64e-72	2.7e-70
ENSG00000175857	5	58491435	58497090	1	protein_coding	GAPT	-2.592	2.88e-72	2.94e-70
ENSG00000249140	5	179572156	179572741	1	processed_pseudogene	PRDX2P3	2.1424	2.94e-72	2.99e-70
ENSG00000147604	8	73290242	73295789	-1	protein_coding	RPL7	-2.87834	2.95e-72	3e-70
ENSG00000213654	6	32190766	32195523	-1	protein_coding	GPSM3	-2.42593	3.06e-72	3.11e-70
ENSG00000122779	7	138460259	138589996	1	protein_coding	TRIM24	-0.810522	3.24e-72	3.28e-70
ENSG00000269343	19	57819721	57846238	1	protein_coding	ZNF587B	0.917446	3.31e-72	3.34e-70
ENSG00000142330	2	240586734	240617705	1	protein_coding	CAPN10	2.05248	3.37e-72	3.4e-70
ENSG00000136689	2	113099315	113134016	1	protein_coding	IL1RN	-2.22954	3.5e-72	3.53e-70
ENSG00000105341	19	41431318	41440717	-1	protein_coding	DMAC2	-1.69032	4.31e-72	4.33e-70
ENSG00000213553	2	38481851	38482804	1	processed_pseudogene	RPLP0P6	-1.81494	5.05e-72	5.07e-70
ENSG00000111639	12	6491886	6493841	-1	protein_coding	MRPL51	-1.7727	5.18e-72	5.19e-70
ENSG00000267046	17	35490009	35491238	1	processed_pseudogene	E2F3P1	1.67744	6.34e-72	6.34e-70
ENSG00000232373	13	95694569	95695705	1	processed_pseudogene	MTCYBP3	-4.37353	6.87e-72	6.85e-70
ENSG00000255081	11	75914201	75915213	1	lncRNA		2.192	7.29e-72	7.25e-70
ENSG00000103047	16	68843531	69085182	1	protein_coding	TANGO6	0.874891	7.29e-72	7.25e-70
ENSG00000165527	14	49893079	49897054	1	protein_coding	ARF6	-0.837899	8.33e-72	8.27e-70
ENSG00000230946	1	100941017	100941995	-1	processed_pseudogene	HNRNPA1P68	-2.28029	8.78e-72	8.7e-70
ENSG00000182903	4	425815	499156	-1	protein_coding	ZNF721	-2.3209	1e-71	9.93e-70
ENSG00000198695	MT	14149	14673	-1	protein_coding	MT-ND6	-6.1724	1.2e-71	1.19e-69
ENSG00000220848	6	149592687	149601878	1	transcribed_processed_pseudogene	RPS18P9	1.23774	1.2e-71	1.19e-69
ENSG00000147065	X	65588377	65741931	1	protein_coding	MSN	-2.38578	1.27e-71	1.25e-69
ENSG00000197062	6	28267058	28278224	1	protein_coding	ZSCAN26	-1.07439	1.39e-71	1.37e-69
ENSG00000128159	22	50217689	50245023	-1	protein_coding	TUBGCP6	2.2951	1.51e-71	1.48e-69
ENSG00000285979	16	57177349	57181390	1	lncRNA		1.25848	1.52e-71	1.49e-69
ENSG00000115053	2	231453531	231483641	-1	protein_coding	NCL	-1.43552	1.88e-71	1.83e-69
ENSG00000249915	5	271621	314974	1	protein_coding	PDCD6	1.69525	2.45e-71	2.39e-69
ENSG00000134153	15	34084017	34101862	-1	protein_coding	EMC7	-1.09186	2.62e-71	2.55e-69
ENSG00000198846	8	58805412	59119147	-1	protein_coding	TOX	-1.70552	2.63e-71	2.56e-69
ENSG00000131508	5	139526431	139628434	1	protein_coding	UBE2D2	-0.835998	2.67e-71	2.59e-69
ENSG00000065600	1	212363928	212414901	-1	protein_coding	PACC1	0.774095	2.89e-71	2.8e-69
ENSG00000155966	X	148500617	149000663	1	protein_coding	AFF2	-2.57581	2.92e-71	2.83e-69
ENSG00000128016	19	39406847	39409412	1	protein_coding	ZFP36	-2.60178	3.06e-71	2.96e-69
ENSG00000134748	1	52404602	52420836	1	protein_coding	PRPF38A	-0.736111	3.18e-71	3.07e-69
ENSG00000088448	13	110878540	110915069	-1	protein_coding	ANKRD10	0.786117	3.33e-71	3.21e-69
ENSG00000224578	16	51553436	51647132	1	protein_coding	HNRNPA1L3	-2.72893	3.47e-71	3.34e-69
ENSG00000129055	3	134477706	134486716	-1	protein_coding	ANAPC13	-1.83798	3.48e-71	3.34e-69
ENSG00000205100	4	189472965	189475192	1	transcribed_processed_pseudogene	HSP90AA4P	-3.74707	3.54e-71	3.39e-69
ENSG00000267299	19	6109322	6125797	1	lncRNA		-3.94865	3.73e-71	3.57e-69
ENSG00000259950	16	31894542	31894983	-1	processed_pseudogene		1.50441	4.1e-71	3.92e-69
ENSG00000084463	12	14784582	14803486	-1	protein_coding	WBP11	-1.13608	4.17e-71	3.98e-69
ENSG00000166321	10	73110375	73131828	1	protein_coding	NUDT13	1.31108	4.35e-71	4.15e-69
ENSG00000272288	6	34696317	34697478	1	lncRNA	ILRUN-AS1	-3.00007	5.09e-71	4.84e-69
ENSG00000183250	21	44932814	44939941	-1	lncRNA	LINC01547	2.15663	5.6e-71	5.31e-69
ENSG00000282024	6	16259101	16264553	-1	lncRNA		-4.51512	5.85e-71	5.54e-69
ENSG00000244313	11	46428653	46429150	-1	processed_pseudogene		-2.07553	6.14e-71	5.81e-69
ENSG00000102007	X	49171898	49175235	1	protein_coding	PLP2	-2.02693	6.49e-71	6.12e-69
ENSG00000170515	12	56104537	56113910	1	protein_coding	PA2G4	-1.70182	6.49e-71	6.12e-69
ENSG00000270108	14	103687576	103688127	1	lncRNA		1.98717	6.54e-71	6.15e-69
ENSG00000107438	10	95237572	95291012	-1	protein_coding	PDLIM1	-1.88665	6.84e-71	6.43e-69
ENSG00000158796	1	161120974	161132688	-1	protein_coding	DEDD	-1.56571	7.64e-71	7.17e-69
ENSG00000230322	10	11168922	11171376	-1	lncRNA		1.06005	8.05e-71	7.54e-69
ENSG00000228253	MT	8366	8572	1	protein_coding	MT-ATP8	-7.57133	8.84e-71	8.26e-69
ENSG00000279469	5	134394360	134395008	-1	TEC		1.94385	9.27e-71	8.66e-69
ENSG00000163221	1	153373711	153375621	-1	protein_coding	S100A12	-3.54914	9.95e-71	9.27e-69
ENSG00000066136	1	40691648	40771603	1	protein_coding	NFYC	-1.11434	1.02e-70	9.51e-69
ENSG00000100362	22	36800684	36819479	-1	protein_coding	PVALB	-5.13994	1.03e-70	9.56e-69
ENSG00000166167	10	101354033	101557321	1	protein_coding	BTRC	-0.875743	1.05e-70	9.74e-69
ENSG00000230184	1	246321663	246322438	-1	lncRNA	SMYD3-IT1	2.35099	1.06e-70	9.82e-69
ENSG00000221978	1	1385711	1399335	-1	protein_coding	CCNL2	1.15353	1.07e-70	9.85e-69
ENSG00000240522	19	21149648	21150438	-1	processed_pseudogene	RPL7AP10	1.63973	1.1e-70	1.01e-68
ENSG00000177479	3	48918821	48986382	1	protein_coding	ARIH2	0.853234	1.25e-70	1.16e-68
ENSG00000287489	7	27873785	27876546	1	lncRNA		1.71132	1.31e-70	1.21e-68
ENSG00000086065	9	33264879	33282070	1	protein_coding	CHMP5	-1.90643	1.45e-70	1.33e-68
ENSG00000240589	17	44409059	44409358	-1	misc_RNA	RN7SL258P	2.85302	1.84e-70	1.69e-68
ENSG00000180211	6	39958414	39958833	-1	processed_pseudogene		-4.12305	1.87e-70	1.71e-68
ENSG00000143740	1	227728200	227781826	1	protein_coding	SNAP47	1.49028	2.02e-70	1.85e-68
ENSG00000167984	16	3539033	3577403	-1	protein_coding	NLRC3	1.51619	2.02e-70	1.85e-68
ENSG00000229152	13	110894639	110899172	-1	lncRNA	ANKRD10-IT1	1.69427	2.06e-70	1.88e-68
ENSG00000170142	3	23805955	23891640	1	protein_coding	UBE2E1	-1.27771	2.26e-70	2.06e-68
ENSG00000129625	5	112876385	112922289	-1	protein_coding	REEP5	-1.13595	2.28e-70	2.07e-68
ENSG00000160014	19	46601074	46610782	1	protein_coding	CALM3	-1.64437	2.37e-70	2.15e-68
ENSG00000115289	2	74505043	74507695	-1	protein_coding	PCGF1	-1.25743	2.5e-70	2.27e-68
ENSG00000257953	12	57837092	57842745	1	lncRNA		2.01529	2.85e-70	2.58e-68
ENSG00000124380	2	69893956	69905575	1	protein_coding	SNRNP27	-1.63249	3.3e-70	2.98e-68
ENSG00000211862	14	22516273	22516331	1	TR_J_gene	TRAJ27	2.34218	3.31e-70	2.98e-68
ENSG00000196205	9	133019486	133020874	1	processed_pseudogene	EEF1A1P5	-1.88743	3.43e-70	3.08e-68
ENSG00000105427	19	42387019	42390297	-1	protein_coding	CNFN	-4.3706	3.62e-70	3.26e-68
ENSG00000205356	7	98214624	98252232	-1	protein_coding	TECPR1	2.05105	3.87e-70	3.47e-68
ENSG00000226976	6	37044860	37045189	1	processed_pseudogene	COX6A1P2	-2.2143	5.47e-70	4.9e-68
ENSG00000197912	16	89490719	89557766	1	protein_coding	SPG7	1.5665	5.7e-70	5.1e-68
ENSG00000261592	16	87396704	87400295	-1	lncRNA		2.51287	6.73e-70	6.01e-68
ENSG00000279638	5	54286194	54286331	-1	TEC		2.57701	6.78e-70	6.05e-68
ENSG00000287104	4	6985913	6987052	-1	lncRNA		-1.26752	7.12e-70	6.34e-68
ENSG00000049656	5	1317752	1345099	-1	protein_coding	CLPTM1L	1.55705	7.25e-70	6.45e-68
ENSG00000260898	15	72782835	72798199	1	lncRNA	ADPGK-AS1	-1.68465	7.43e-70	6.6e-68
ENSG00000084754	2	26190635	26244672	-1	protein_coding	HADHA	-0.980983	7.79e-70	6.9e-68
ENSG00000269958	14	103696353	103697163	1	lncRNA		1.91784	7.92e-70	7.01e-68
ENSG00000118655	1	113904619	113914086	1	protein_coding	DCLRE1B	-1.39152	8.56e-70	7.56e-68
ENSG00000231965	8	11175051	11175570	1	processed_pseudogene		2.08868	8.97e-70	7.91e-68
ENSG00000219201	1	77810861	77811781	-1	processed_pseudogene		-2.36974	9.24e-70	8.14e-68
ENSG00000162894	1	206903317	206923247	-1	protein_coding	FCMR	-1.96414	9.52e-70	8.38e-68
ENSG00000198730	11	10751246	10801625	1	protein_coding	CTR9	-1.08256	9.69e-70	8.51e-68
ENSG00000235505	11	104903453	104909915	-1	transcribed_unprocessed_pseudogene	CASP4LP	-1.69753	9.97e-70	8.74e-68
ENSG00000243680	19	52143043	52143336	1	processed_pseudogene	RPL37P23	-3.33341	1.14e-69	9.99e-68
ENSG00000008441	19	12995475	13098796	1	protein_coding	NFIX	-3.06255	1.14e-69	9.99e-68
ENSG00000171763	15	45402336	45421415	1	protein_coding	SPATA5L1	1.20448	1.19e-69	1.04e-67
ENSG00000262902	17	53105734	53106358	1	processed_pseudogene	MTCO1P40	-2.80989	1.24e-69	1.08e-67
ENSG00000223905	1	76353583	76354246	-1	processed_pseudogene		-4.18583	1.33e-69	1.16e-67
ENSG00000229931	6	16761138	16763947	1	lncRNA	ATXN1-AS1	-1.74252	1.33e-69	1.16e-67
ENSG00000112592	6	170554302	170572870	1	protein_coding	TBP	-0.963976	1.36e-69	1.18e-67
ENSG00000283633	22	16601911	16615111	1	lncRNA		-5.25122	1.4e-69	1.21e-67
ENSG00000280789	16	29816152	29822489	1	protein_coding	PAGR1	1.64997	1.46e-69	1.26e-67
ENSG00000182899	3	197950190	197956610	1	protein_coding	RPL35A	-1.9103	1.67e-69	1.45e-67
ENSG00000119328	9	108934400	108950744	1	protein_coding	ABITRAM	-1.31542	1.7e-69	1.47e-67
ENSG00000149823	11	65089324	65111862	1	protein_coding	VPS51	2.04853	1.73e-69	1.49e-67
ENSG00000132388	17	4269259	4366675	-1	protein_coding	UBE2G1	-0.708063	2.07e-69	1.78e-67
ENSG00000169446	X	135960588	135974029	-1	protein_coding	MMGT1	-0.920757	2.14e-69	1.84e-67
ENSG00000285857	2	61527340	61529160	1	lncRNA		2.04384	2.28e-69	1.96e-67
ENSG00000164548	7	23504780	23532041	-1	protein_coding	TRA2A	-1.08577	2.57e-69	2.2e-67
ENSG00000023734	12	15882387	15903478	1	protein_coding	STRAP	-1.233	3.06e-69	2.62e-67
ENSG00000102743	13	40789412	40812460	1	protein_coding	SLC25A15	1.19275	3.14e-69	2.68e-67
ENSG00000066455	14	92794305	92839947	1	protein_coding	GOLGA5	-0.960686	3.14e-69	2.68e-67
ENSG00000133112	13	45333471	45341284	-1	protein_coding	TPT1	-2.85187	3.23e-69	2.75e-67
ENSG00000091640	17	4959226	4967817	-1	protein_coding	SPAG7	-1.35802	3.28e-69	2.79e-67
ENSG00000288924	9	129891881	129893638	-1	lncRNA		-1.03333	3.66e-69	3.1e-67
ENSG00000220323	1	149843041	149843533	1	transcribed_unprocessed_pseudogene	H2BC19P	-1.31597	3.87e-69	3.27e-67
ENSG00000231780	3	17333126	17333431	1	processed_pseudogene		-3.80608	3.87e-69	3.27e-67
ENSG00000259100	14	39385404	39387102	-1	processed_pseudogene	COILP1	-2.1843	4.04e-69	3.42e-67
ENSG00000207821	19	19435063	19435158	1	miRNA	MIR640	4.04884	4.53e-69	3.82e-67
ENSG00000230291	12	80102899	80103333	-1	processed_pseudogene		-4.40514	5.13e-69	4.32e-67
ENSG00000139168	12	42312086	42326257	-1	protein_coding	ZCRB1	-1.32585	5.98e-69	5.03e-67
ENSG00000224631	16	61055399	61055964	-1	transcribed_processed_pseudogene	RPS27AP16	-2.44027	6.57e-69	5.52e-67
ENSG00000146007	5	140698680	140706686	1	protein_coding	ZMAT2	-2.01253	6.67e-69	5.6e-67
ENSG00000160654	11	118344344	118355161	1	protein_coding	CD3G	-1.46659	8.33e-69	6.98e-67
ENSG00000163956	4	3503612	3532446	-1	protein_coding	LRPAP1	1.80976	8.9e-69	7.44e-67
ENSG00000287978	1	146387202	146388092	1	lncRNA		-3.65139	9.46e-69	7.9e-67
ENSG00000140307	15	59638062	59657541	-1	protein_coding	GTF2A2	-1.29191	9.96e-69	8.3e-67
ENSG00000095787	10	28532493	28623112	1	protein_coding	WAC	-1.30923	1e-68	8.36e-67
ENSG00000050405	12	50175788	50283520	-1	protein_coding	LIMA1	-1.34075	1.04e-68	8.63e-67
ENSG00000196591	6	113933028	114011308	-1	protein_coding	HDAC2	-1.17025	1.06e-68	8.8e-67
ENSG00000228057	1	97545701	97546958	1	processed_pseudogene	SEC63P1	-1.80611	1.17e-68	9.66e-67
ENSG00000213625	1	65420587	65436007	1	protein_coding	LEPROT	-1.1394	1.19e-68	9.88e-67
ENSG00000276791	16	2777319	2780568	1	lncRNA		1.69905	1.3e-68	1.08e-66
ENSG00000088854	20	3249306	3407669	-1	protein_coding	DNAAF9	1.19507	1.35e-68	1.12e-66
ENSG00000158711	1	205597556	205632011	-1	protein_coding	ELK4	-0.857372	1.51e-68	1.25e-66
ENSG00000121104	17	49710332	49789180	-1	protein_coding	FAM117A	-2.49738	1.52e-68	1.25e-66
ENSG00000149182	11	47164299	47177125	-1	protein_coding	ARFGAP2	1.57484	1.67e-68	1.37e-66
ENSG00000211856	14	22508602	22508658	1	TR_J_gene	TRAJ33	1.97494	1.89e-68	1.55e-66
ENSG00000127080	9	92613183	92670131	-1	protein_coding	IPPK	1.33109	2.34e-68	1.92e-66
ENSG00000237088	9	20532552	20533339	1	processed_pseudogene	RPL7AP48	2.30679	2.7e-68	2.21e-66
ENSG00000201782	8	128220504	128220803	1	misc_RNA	RN7SKP226	-3.20325	2.81e-68	2.3e-66
ENSG00000167257	11	117232625	117286454	1	protein_coding	RNF214	-1.38468	3.34e-68	2.72e-66
ENSG00000124214	20	49113339	49188367	-1	protein_coding	STAU1	-1.40489	3.5e-68	2.85e-66
ENSG00000280828	7	128533652	128615970	1	unprocessed_pseudogene		1.3584	3.86e-68	3.14e-66
ENSG00000249715	2	96642737	96704887	1	protein_coding	FER1L5	2.37818	4.27e-68	3.47e-66
ENSG00000206965	2	174557966	174558072	-1	snRNA	RNU6-5P	1.39871	4.36e-68	3.54e-66
ENSG00000072210	17	19648136	19685760	1	protein_coding	ALDH3A2	0.812682	4.42e-68	3.59e-66
ENSG00000169020	4	672436	674330	-1	protein_coding	ATP5ME	-2.02793	4.63e-68	3.75e-66
ENSG00000060237	12	752579	911452	1	protein_coding	WNK1	-1.64052	4.86e-68	3.93e-66
ENSG00000289085	5	173911682	173912938	1	lncRNA		1.89025	4.9e-68	3.96e-66
ENSG00000165006	9	34179005	34252523	1	protein_coding	UBAP1	-1.69382	5.62e-68	4.53e-66
ENSG00000183684	17	81887835	81891586	-1	protein_coding	ALYREF	1.53624	5.72e-68	4.61e-66
ENSG00000253328	8	102242040	102242619	-1	unprocessed_pseudogene	SUMO2P19	2.11445	6.42e-68	5.16e-66
ENSG00000155749	2	201288271	201357398	-1	protein_coding	FLACC1	-2.73005	8.93e-68	7.17e-66
ENSG00000238041	11	56690465	56690723	1	processed_pseudogene	TMEM230P2	-3.75737	9.22e-68	7.39e-66
ENSG00000136738	10	17644151	17716824	1	protein_coding	STAM	-1.11469	9.39e-68	7.52e-66
ENSG00000247556	15	41283958	41322392	1	lncRNA	OIP5-AS1	0.895415	1.09e-67	8.73e-66
ENSG00000183354	9	5881596	6008482	-1	protein_coding	KIAA2026	-0.868845	1.17e-67	9.34e-66
ENSG00000108799	17	42700275	42745049	-1	protein_coding	EZH1	-0.94028	1.24e-67	9.88e-66
ENSG00000136827	9	129812942	129824244	-1	protein_coding	TOR1A	-1.07312	1.28e-67	1.02e-65
ENSG00000258843	14	50821880	50823501	1	lncRNA		1.57898	1.34e-67	1.07e-65
ENSG00000096384	6	44246166	44253888	1	protein_coding	HSP90AB1	-1.31579	1.41e-67	1.12e-65
ENSG00000125743	19	45687460	45692569	-1	protein_coding	SNRPD2	-2.05273	1.47e-67	1.16e-65
ENSG00000143119	1	110871188	110899922	1	protein_coding	CD53	-1.00797	1.56e-67	1.24e-65
ENSG00000068697	2	20032650	20051628	-1	protein_coding	LAPTM4A	-1.39863	1.62e-67	1.28e-65
ENSG00000178980	19	47778677	47784686	1	protein_coding	SELENOW	-1.35148	1.63e-67	1.29e-65
ENSG00000163636	3	64010550	64024010	-1	protein_coding	PSMD6	-0.83206	1.82e-67	1.44e-65
ENSG00000264270	17	75683543	75684799	-1	lncRNA		2.66512	1.96e-67	1.54e-65
ENSG00000143222	1	161152776	161158856	1	protein_coding	UFC1	-1.45043	2.04e-67	1.6e-65
ENSG00000276735	1	193236794	193237107	-1	misc_RNA	Metazoa_SRP	3.85182	2.38e-67	1.87e-65
ENSG00000233885	3	183806457	183810783	-1	lncRNA	YEATS2-AS1	1.41265	2.6e-67	2.04e-65
ENSG00000229794	X	102806741	102807824	1	processed_pseudogene	MTCYBP32	-4.21079	2.73e-67	2.14e-65
ENSG00000179163	1	23845077	23868290	-1	protein_coding	FUCA1	1.52784	2.86e-67	2.23e-65
ENSG00000132965	13	30713478	30764426	1	protein_coding	ALOX5AP	-2.07668	3.02e-67	2.36e-65
ENSG00000162236	11	62806860	62832051	-1	protein_coding	STX5	-1.2193	3.05e-67	2.38e-65
ENSG00000204611	19	52113091	52139938	-1	protein_coding	ZNF616	-1.35627	3.19e-67	2.48e-65
ENSG00000075856	12	108522214	108561400	-1	protein_coding	SART3	0.99182	3.41e-67	2.65e-65
ENSG00000066135	1	43650149	43705518	1	protein_coding	KDM4A	1.23778	3.49e-67	2.71e-65
ENSG00000134910	11	125591712	125625215	1	protein_coding	STT3A	-0.843319	3.5e-67	2.71e-65
ENSG00000227200	9	124262876	124265809	1	lncRNA		2.87589	3.79e-67	2.94e-65
ENSG00000143977	2	70281362	70293740	-1	protein_coding	SNRPG	-1.71046	3.99e-67	3.09e-65
ENSG00000276931	16	968375	969012	-1	lncRNA		2.08672	4.28e-67	3.31e-65
ENSG00000134283	12	42238447	42459715	1	protein_coding	PPHLN1	-0.674041	4.4e-67	3.39e-65
ENSG00000219881	6	69745871	69746851	1	processed_pseudogene	GAPDHP42	1.25108	4.49e-67	3.46e-65
ENSG00000258758	14	57040885	57042504	1	processed_pseudogene		-3.57387	6.06e-67	4.67e-65
ENSG00000167182	17	47896150	47928957	1	protein_coding	SP2	-2.54464	6.27e-67	4.82e-65
ENSG00000114956	2	73926826	73958961	1	protein_coding	DGUOK	-0.81252	7.2e-67	5.52e-65
ENSG00000163739	4	73869393	73871308	1	protein_coding	CXCL1	-2.00792	7.67e-67	5.88e-65
ENSG00000201772	7	45104906	45105042	-1	snoRNA	SNORA5C	2.08051	8.6e-67	6.58e-65
ENSG00000237821	7	133169416	133170514	-1	processed_pseudogene	ST13P7	-3.49215	9.89e-67	7.56e-65
ENSG00000013374	7	151341772	151378449	1	protein_coding	NUB1	-0.991293	1.01e-66	7.68e-65
ENSG00000100196	22	38468078	38483447	1	protein_coding	KDELR3	1.11953	1.09e-66	8.32e-65
ENSG00000285725	7	97966377	97970404	-1	lncRNA		1.70445	1.13e-66	8.59e-65
ENSG00000236565	13	65787932	65788764	-1	processed_pseudogene	HNRNPA3P5	-4.40189	1.25e-66	9.52e-65
ENSG00000213261	7	131661952	131662624	-1	processed_pseudogene	EEF1B2P6	-3.75377	1.27e-66	9.67e-65
ENSG00000211786	14	21846537	21847221	1	TR_V_gene	TRAV8-2	-2.44327	1.54e-66	1.17e-64
ENSG00000135720	16	66720893	66751609	-1	protein_coding	DYNC1LI2	0.621557	1.68e-66	1.27e-64
ENSG00000131100	22	17592136	17628749	-1	protein_coding	ATP6V1E1	-1.32721	1.68e-66	1.27e-64
ENSG00000187049	11	61392393	61398866	1	protein_coding	TMEM216	-1.15422	1.7e-66	1.29e-64
ENSG00000162591	1	3487951	3611508	-1	protein_coding	MEGF6	1.82788	1.82e-66	1.37e-64
ENSG00000163823	3	46201711	46208313	-1	protein_coding	CCR1	-1.96103	1.87e-66	1.41e-64
ENSG00000228929	1	52772194	52772648	-1	processed_pseudogene	RPS13P2	-1.88561	1.91e-66	1.44e-64
ENSG00000128609	7	123536997	123557904	-1	protein_coding	NDUFA5	-1.80545	2.06e-66	1.55e-64
ENSG00000253008	2	207109987	207110073	-1	miRNA	MIR2355	1.90045	2.14e-66	1.61e-64
ENSG00000287195	8	129953729	129964634	1	lncRNA		1.60954	2.31e-66	1.73e-64
ENSG00000119616	14	74713144	74738620	1	protein_coding	FCF1	-0.998723	2.44e-66	1.83e-64
ENSG00000140521	15	89305198	89334861	-1	protein_coding	POLG	1.61563	2.56e-66	1.92e-64
ENSG00000267074	17	35499690	35510270	-1	lncRNA		1.65814	2.57e-66	1.92e-64
ENSG00000169599	2	69396113	69437628	-1	protein_coding	NFU1	-1.42634	2.74e-66	2.04e-64
ENSG00000203950	X	135050932	135052196	-1	protein_coding	RTL8A	-3.53598	3.04e-66	2.26e-64
ENSG00000220793	16	9156402	9156881	-1	processed_pseudogene	RPL21P119	-3.57376	3.58e-66	2.67e-64
ENSG00000143549	1	154155308	154194648	-1	protein_coding	TPM3	-1.18779	3.71e-66	2.76e-64
ENSG00000187109	12	76036585	76084735	-1	protein_coding	NAP1L1	-1.4732	3.74e-66	2.78e-64
ENSG00000149269	11	77322017	77474635	-1	protein_coding	PAK1	-1.23451	3.82e-66	2.83e-64
ENSG00000253307	8	141252286	141253292	-1	lncRNA		2.58047	3.87e-66	2.86e-64
ENSG00000071655	19	1573596	1592865	-1	protein_coding	MBD3	2.23584	4.15e-66	3.07e-64
ENSG00000234289	21	43565182	43565648	1	protein_coding	H2BC12L	-3.28555	4.15e-66	3.07e-64
ENSG00000128218	22	23752743	23754425	-1	protein_coding	VPREB3	-4.28791	4.33e-66	3.19e-64
ENSG00000196365	19	5691834	5720572	-1	protein_coding	LONP1	2.10139	4.76e-66	3.5e-64
ENSG00000251768	6	127317883	127317973	-1	rRNA_pseudogene	RNA5SP217	-4.37808	4.94e-66	3.63e-64
ENSG00000253352	22	30969245	30979395	1	protein_coding	TUG1	-1.07184	5.08e-66	3.73e-64
ENSG00000158805	16	89720400	89740925	1	protein_coding	ZNF276	1.72485	5.34e-66	3.92e-64
ENSG00000071082	2	101002229	101024032	1	protein_coding	RPL31	-2.47311	6.05e-66	4.43e-64
ENSG00000235750	1	175156986	175192999	-1	protein_coding	KIAA0040	-1.27046	6.9e-66	5.05e-64
ENSG00000278730	17	68126666	68129586	1	lncRNA		0.764602	8.37e-66	6.12e-64
ENSG00000227355	9	121369893	121463371	1	lncRNA		-2.31959	9.32e-66	6.8e-64
ENSG00000289504	3	50651279	50653813	1	lncRNA		1.89872	9.52e-66	6.94e-64
ENSG00000101421	20	33811348	33854366	1	protein_coding	CHMP4B	-1.46107	1.02e-65	7.4e-64
ENSG00000185641	5	116051917	116052289	-1	processed_pseudogene		-2.64937	1.02e-65	7.44e-64
ENSG00000116863	1	36088892	36093932	1	protein_coding	ADPRS	1.81583	1.03e-65	7.47e-64
ENSG00000140379	15	79960892	79971196	-1	protein_coding	BCL2A1	-2.70055	1.12e-65	8.14e-64
ENSG00000163683	4	39546336	39638902	-1	protein_coding	SMIM14	0.939245	1.3e-65	9.4e-64
ENSG00000198851	11	118304730	118316175	1	protein_coding	CD3E	-2.29227	1.73e-65	1.25e-63
ENSG00000125538	2	112829751	112836816	-1	protein_coding	IL1B	-1.76459	1.79e-65	1.29e-63
ENSG00000165280	9	35053928	35072668	-1	protein_coding	VCP	1.37875	1.81e-65	1.3e-63
ENSG00000123415	12	54121277	54189008	-1	protein_coding	SMUG1	0.981987	1.81e-65	1.31e-63
ENSG00000159692	4	1211445	1250333	-1	protein_coding	CTBP1	1.55304	1.96e-65	1.41e-63
ENSG00000225215	11	107403404	107404589	-1	processed_pseudogene	SMARCE1P1	-1.67271	2.55e-65	1.83e-63
ENSG00000241990	22	46053705	46057210	1	lncRNA	PRR34-AS1	1.3043	2.67e-65	1.92e-63
ENSG00000244476	6	11102489	11111725	-1	protein_coding	ERVFRD-1	1.63442	2.89e-65	2.07e-63
ENSG00000170734	6	43576185	43620523	1	protein_coding	POLH	0.881968	3.02e-65	2.16e-63
ENSG00000158019	2	27889941	28338901	1	protein_coding	BABAM2	-0.729926	3.03e-65	2.17e-63
ENSG00000286646	6	136784045	136786402	1	lncRNA	MAP3K5-AS2	-1.14521	3.14e-65	2.24e-63
ENSG00000204576	6	30557280	30563723	1	protein_coding	PRR3	-1.07767	3.26e-65	2.33e-63
ENSG00000184924	2	24789728	24793391	-1	protein_coding	PTRHD1	-1.67919	3.95e-65	2.82e-63
ENSG00000265298	17	64750420	64751311	1	unprocessed_pseudogene		1.2978	4.03e-65	2.87e-63
ENSG00000134186	1	108692310	108702928	1	protein_coding	PRPF38B	-0.904316	4.11e-65	2.92e-63
ENSG00000198034	X	72255679	72277248	-1	protein_coding	RPS4X	-1.52672	4.7e-65	3.33e-63
ENSG00000115310	2	54972187	55112621	-1	protein_coding	RTN4	-0.904529	5.1e-65	3.62e-63
ENSG00000257167	12	98512973	98516422	-1	lncRNA	TMPO-AS1	-1.3967	5.72e-65	4.05e-63
ENSG00000215769	17	64749663	64781707	-1	lncRNA	ARHGAP27P1-BPTFP1-KPNA2P3	1.95548	5.88e-65	4.16e-63
ENSG00000179950	8	143816344	143830709	-1	protein_coding	PUF60	2.08243	6.01e-65	4.24e-63
ENSG00000118181	11	119015712	119018691	-1	protein_coding	RPS25	-2.58007	6.13e-65	4.32e-63
ENSG00000126524	7	66987680	66995693	-1	protein_coding	SBDS	-1.90103	6.22e-65	4.38e-63
ENSG00000268322	19	21318161	21318719	1	processed_pseudogene	BNIP3P25	1.87758	6.56e-65	4.62e-63
ENSG00000122406	1	92832013	92841924	1	protein_coding	RPL5	-1.74011	6.78e-65	4.77e-63
ENSG00000171860	12	8056844	8066359	-1	protein_coding	C3AR1	-1.97356	6.93e-65	4.87e-63
ENSG00000280138	12	122870059	122888720	-1	TEC		1.57393	7.25e-65	5.08e-63
ENSG00000136522	3	179588285	179604649	-1	protein_coding	MRPL47	-1.757	7.58e-65	5.31e-63
ENSG00000171681	12	14365676	14502931	1	protein_coding	ATF7IP	-0.705688	8.87e-65	6.21e-63
ENSG00000136810	9	110243810	110256507	-1	protein_coding	TXN	-2.07397	9.27e-65	6.48e-63
ENSG00000273270	7	128524016	128531069	-1	lncRNA		1.7248	9.39e-65	6.56e-63
ENSG00000225963	2	230121370	230174223	1	lncRNA		1.14167	9.93e-65	6.92e-63
ENSG00000197362	7	149069641	149090782	-1	protein_coding	ZNF786	1.64669	1e-64	6.96e-63
ENSG00000138593	15	48988476	49046447	-1	protein_coding	SECISBP2L	-0.762413	1.02e-64	7.07e-63
ENSG00000112144	6	53001279	53061824	-1	protein_coding	CILK1	-0.78334	1.04e-64	7.23e-63
ENSG00000100068	22	25351612	25405274	-1	transcribed_unprocessed_pseudogene	LRP5L	1.80394	1.04e-64	7.23e-63
ENSG00000043462	5	170246233	170297815	-1	protein_coding	LCP2	-0.77286	1.09e-64	7.56e-63
ENSG00000218226	6	158609706	158621636	-1	processed_pseudogene	TATDN2P2	1.80642	1.21e-64	8.36e-63
ENSG00000105379	19	51345169	51366388	-1	protein_coding	ETFB	1.39782	1.22e-64	8.42e-63
ENSG00000101132	20	54208087	54228052	1	protein_coding	PFDN4	-2.26366	1.25e-64	8.63e-63
ENSG00000155393	16	50065967	50107272	1	protein_coding	HEATR3	0.947202	1.28e-64	8.81e-63
ENSG00000124733	6	43011143	43016868	-1	protein_coding	MEA1	-1.27429	1.36e-64	9.37e-63
ENSG00000120885	8	27596917	27614700	-1	protein_coding	CLU	-2.85494	1.37e-64	9.45e-63
ENSG00000198225	6	63211446	63213024	1	protein_coding	FKBP1C	-2.97947	1.41e-64	9.71e-63
ENSG00000224616	1	100251528	100266182	-1	lncRNA	RTCA-AS1	-1.936	1.42e-64	9.72e-63
ENSG00000168374	3	57571363	57598220	-1	protein_coding	ARF4	-1.22153	1.46e-64	1e-62
ENSG00000224699	1	110347116	110443817	1	lncRNA	LAMTOR5-AS1	0.883876	1.48e-64	1.01e-62
ENSG00000103423	16	4425805	4456775	1	protein_coding	DNAJA3	1.50008	1.57e-64	1.07e-62
ENSG00000271503	17	35871491	35880793	-1	protein_coding	CCL5	-1.96379	1.64e-64	1.12e-62
ENSG00000145088	3	121835183	121886526	1	protein_coding	EAF2	-1.9388	1.75e-64	1.19e-62
ENSG00000184990	14	104753147	104768494	1	protein_coding	SIVA1	1.30266	1.76e-64	1.2e-62
ENSG00000119737	2	53852912	53859967	-1	protein_coding	GPR75	-1.37351	1.83e-64	1.24e-62
ENSG00000048649	11	77660009	77820869	-1	protein_coding	RSF1	-1.3007	2.03e-64	1.38e-62
ENSG00000259411	15	35400691	35401768	1	processed_pseudogene	HNRNPA1P45	-3.78812	2.1e-64	1.43e-62
ENSG00000070756	8	100685816	100722809	-1	protein_coding	PABPC1	-1.15481	2.18e-64	1.48e-62
ENSG00000182568	3	18345377	18445621	-1	protein_coding	SATB1	-0.786076	2.44e-64	1.65e-62
ENSG00000150316	11	94962620	94973586	-1	protein_coding	CWC15	-1.31719	2.51e-64	1.7e-62
ENSG00000124091	20	56491492	56525925	-1	protein_coding	GCNT7	1.39889	2.59e-64	1.75e-62
ENSG00000248643	11	66616626	66646469	1	protein_coding	RBM14-RBM4	1.31275	3.05e-64	2.06e-62
ENSG00000258546	12	25092715	25093900	-1	processed_pseudogene	CENPUP2	1.47408	3.14e-64	2.12e-62
ENSG00000010818	6	142751469	142956698	-1	protein_coding	HIVEP2	-0.848955	3.22e-64	2.17e-62
ENSG00000197405	19	47290023	47322066	1	protein_coding	C5AR1	-2.17969	3.22e-64	2.17e-62
ENSG00000131669	9	93121496	93134251	-1	protein_coding	NINJ1	-2.26042	3.64e-64	2.45e-62
ENSG00000085514	7	100367530	100400096	1	protein_coding	PILRA	-2.45786	3.7e-64	2.48e-62
ENSG00000198464	19	52297169	52325922	1	protein_coding	ZNF480	-1.95563	4.03e-64	2.7e-62
ENSG00000160049	1	10456522	10472529	-1	protein_coding	DFFA	1.2609	4.15e-64	2.78e-62
ENSG00000184887	14	105248533	105251093	1	protein_coding	BTBD6	1.64767	4.6e-64	3.08e-62
ENSG00000278897	19	11856032	11858302	1	TEC		1.59683	4.81e-64	3.21e-62
ENSG00000253119	5	154337471	154338452	-1	processed_pseudogene	HNRNPA3P7	-3.24727	5.02e-64	3.35e-62
ENSG00000185009	10	74120255	74150842	-1	protein_coding	AP3M1	-0.625583	5.09e-64	3.39e-62
ENSG00000167969	16	2239402	2252300	-1	protein_coding	ECI1	1.91168	5.15e-64	3.43e-62
ENSG00000259626	15	58150635	58150962	1	processed_pseudogene	MTND3P12	-2.92667	5.77e-64	3.84e-62
ENSG00000138382	2	169810081	169824931	-1	protein_coding	METTL5	-1.17448	6.3e-64	4.18e-62
ENSG00000122882	10	73130155	73169055	-1	protein_coding	ECD	-0.805811	6.78e-64	4.5e-62
ENSG00000227081	12	3211663	3211917	-1	processed_pseudogene		-4.33341	6.82e-64	4.52e-62
ENSG00000115268	19	1438358	1440495	1	protein_coding	RPS15	-1.30369	7.16e-64	4.74e-62
ENSG00000176318	X	102546734	102548213	-1	processed_pseudogene	FOXN3P1	-3.70719	7.98e-64	5.28e-62
ENSG00000104880	19	7348937	7472485	1	protein_coding	ARHGEF18	1.79435	8.08e-64	5.33e-62
ENSG00000275004	22	22484421	22508742	-1	protein_coding	ZNF280B	-1.82585	8.24e-64	5.43e-62
ENSG00000205730	16	19113932	19121629	1	protein_coding	ITPRIPL2	1.5087	9.47e-64	6.24e-62
ENSG00000063015	17	28954901	29006440	-1	protein_coding	SEZ6	2.33144	1.14e-63	7.51e-62
ENSG00000118197	1	200623896	200669907	-1	protein_coding	DDX59	-1.10346	1.32e-63	8.71e-62
ENSG00000108518	17	4945652	4949061	-1	protein_coding	PFN1	-2.20552	1.39e-63	9.11e-62
ENSG00000132471	17	75845699	75856507	-1	protein_coding	WBP2	-2.14302	1.41e-63	9.27e-62
ENSG00000083093	16	23603160	23641321	-1	protein_coding	PALB2	-1.00816	1.48e-63	9.72e-62
ENSG00000267234	19	19401979	19402603	-1	lncRNA		3.44476	1.51e-63	9.89e-62
ENSG00000197429	1	45694324	45750653	-1	protein_coding	IPP	0.909858	1.61e-63	1.05e-61
ENSG00000164244	5	127517640	127555085	1	protein_coding	PRRC1	-0.893138	1.62e-63	1.06e-61
ENSG00000213860	7	20002765	20003247	1	processed_pseudogene	RPL21P75	-3.2563	1.63e-63	1.06e-61
ENSG00000281501	4	25160641	25201440	1	lncRNA	SEPSECS-AS1	-1.23473	1.78e-63	1.16e-61
ENSG00000185917	21	36034541	36079389	-1	protein_coding	SETD4	0.848493	1.79e-63	1.16e-61
ENSG00000169564	2	70087477	70089203	1	protein_coding	PCBP1	-2.23633	1.79e-63	1.17e-61
ENSG00000271913	6	158988178	159088114	1	lncRNA	TAGAP-AS1	-1.15673	1.86e-63	1.21e-61
ENSG00000177700	11	837356	842529	-1	protein_coding	POLR2L	-1.4559	2.21e-63	1.43e-61
ENSG00000234742	3	197850400	197850954	-1	processed_pseudogene		-2.0593	2.23e-63	1.45e-61
ENSG00000153560	3	33388336	33441371	-1	protein_coding	UBP1	-0.651594	2.33e-63	1.51e-61
ENSG00000170085	5	176238367	176345991	1	protein_coding	SIMC1	-1.17976	2.64e-63	1.71e-61
ENSG00000218426	6	153282287	153282733	-1	processed_pseudogene		-3.33395	2.84e-63	1.84e-61
ENSG00000109534	4	109815510	109824740	1	protein_coding	GAR1	-1.65998	2.91e-63	1.88e-61
ENSG00000156253	21	29004384	29019360	-1	protein_coding	RWDD2B	-1.37254	2.97e-63	1.91e-61
ENSG00000100100	22	31281594	31292534	-1	protein_coding	PIK3IP1	1.43904	3.03e-63	1.95e-61
ENSG00000211857	14	22509341	22509406	1	TR_J_gene	TRAJ32	2.07797	3.05e-63	1.96e-61
ENSG00000114302	3	48744597	48847874	-1	protein_coding	PRKAR2A	0.678679	3.39e-63	2.18e-61
ENSG00000230897	17	14705076	14705534	-1	processed_pseudogene	RPS18P12	-3.71589	3.7e-63	2.37e-61
ENSG00000180398	2	46901870	46941855	-1	protein_coding	MCFD2	-0.716208	3.77e-63	2.41e-61
ENSG00000257802	12	71849228	71850428	-1	processed_pseudogene	MRS2P2	1.31447	5.27e-63	3.37e-61
ENSG00000125870	20	16729961	16742564	1	protein_coding	SNRPB2	-1.47161	5.99e-63	3.83e-61
ENSG00000125952	14	65006174	65102695	-1	protein_coding	MAX	-0.989117	6.52e-63	4.17e-61
ENSG00000249129	5	177971316	177972281	1	processed_pseudogene	SUDS3P1	-1.73385	6.56e-63	4.19e-61
ENSG00000070081	11	17208153	17349980	1	protein_coding	NUCB2	-1.70492	7.05e-63	4.49e-61
ENSG00000198918	X	119786504	119791630	-1	protein_coding	RPL39	-2.80209	7.18e-63	4.57e-61
ENSG00000183060	15	99715697	99733561	-1	protein_coding	LYSMD4	1.13257	7.29e-63	4.64e-61
ENSG00000288156	19	2293173	2295781	1	lncRNA		2.29602	7.72e-63	4.9e-61
ENSG00000132964	13	26254104	26420982	1	protein_coding	CDK8	-1.503	8.31e-63	5.27e-61
ENSG00000125534	20	63520765	63522206	1	protein_coding	PPDPF	-2.94671	8.42e-63	5.33e-61
ENSG00000088986	12	120469850	120498493	1	protein_coding	DYNLL1	-1.52058	9.41e-63	5.96e-61
ENSG00000185278	1	173868082	173903547	1	protein_coding	ZBTB37	0.700956	9.7e-63	6.13e-61
ENSG00000174748	3	23916591	23924374	1	protein_coding	RPL15	-1.37949	9.71e-63	6.13e-61
ENSG00000179218	19	12938578	12944489	1	protein_coding	CALR	-1.60726	9.86e-63	6.22e-61
ENSG00000196387	12	133080474	133107526	1	protein_coding	ZNF140	0.776669	9.97e-63	6.29e-61
ENSG00000260034	16	25140577	25149032	-1	lncRNA	LCMT1-AS2	1.45049	1.01e-62	6.36e-61
ENSG00000120802	12	98515579	98550351	1	protein_coding	TMPO	1.10073	1.18e-62	7.44e-61
ENSG00000100316	22	39312882	39320389	-1	protein_coding	RPL3	-1.26915	1.34e-62	8.39e-61
ENSG00000124226	20	49936336	49953885	1	protein_coding	RNF114	1.1085	1.37e-62	8.6e-61
ENSG00000006695	17	14069490	14231736	1	protein_coding	COX10	-0.77124	1.4e-62	8.77e-61
ENSG00000138785	4	105682627	105895986	-1	protein_coding	INTS12	-1.11174	1.49e-62	9.36e-61
ENSG00000198960	X	101615118	101618001	-1	protein_coding	ARMCX6	-1.26897	1.53e-62	9.59e-61
ENSG00000174720	4	112637077	112657696	1	protein_coding	LARP7	-1.25567	1.61e-62	1.01e-60
ENSG00000268756	19	38820166	38823223	1	lncRNA		3.36943	1.63e-62	1.02e-60
ENSG00000243199	4	65573459	65574328	1	processed_pseudogene	RPL6P10	-2.12898	1.71e-62	1.07e-60
ENSG00000134061	5	67179613	67196799	-1	protein_coding	CD180	-1.54387	1.75e-62	1.09e-60
ENSG00000130713	9	130693721	130707288	1	protein_coding	EXOSC2	1.15769	1.79e-62	1.11e-60
ENSG00000226049	17	34036681	34039872	-1	processed_pseudogene	TLK2P1	-1.66449	1.8e-62	1.12e-60
ENSG00000168310	4	184385702	184474558	-1	protein_coding	IRF2	-1.08945	2.62e-62	1.63e-60
ENSG00000198406	3	116645902	116646727	-1	processed_pseudogene	BZW1P2	-2.25778	2.89e-62	1.79e-60
ENSG00000287115	2	144523541	144524651	-1	lncRNA	LINC02993	-3.67658	2.91e-62	1.8e-60
ENSG00000257218	12	120446444	120463749	1	protein_coding	GATC	0.737337	3e-62	1.86e-60
ENSG00000108774	17	42124978	42155044	-1	protein_coding	RAB5C	-1.46096	3.24e-62	2e-60
ENSG00000183530	22	31676256	31750140	-1	protein_coding	PRR14L	-0.567664	3.5e-62	2.16e-60
ENSG00000259556	15	51919073	51930627	-1	unprocessed_pseudogene		1.50237	3.52e-62	2.17e-60
ENSG00000289636	10	46092768	46093081	1	lncRNA		-4.17643	3.66e-62	2.25e-60
ENSG00000133318	11	63681446	63759891	1	protein_coding	RTN3	-1.26829	3.76e-62	2.32e-60
ENSG00000198625	1	204516379	204558120	1	protein_coding	MDM4	0.675481	4.18e-62	2.57e-60
ENSG00000172062	5	70925030	70953942	1	protein_coding	SMN1	-1.97524	4.18e-62	2.57e-60
ENSG00000102898	16	67846882	67872567	1	protein_coding	NUTF2	-1.2559	4.46e-62	2.73e-60
ENSG00000118495	6	143940300	144064599	-1	protein_coding	PLAGL1	-1.12919	4.53e-62	2.78e-60
ENSG00000279331	8	93740121	93740773	1	TEC	RBM12B-AS1	-1.13207	4.89e-62	3e-60
ENSG00000150779	11	112084800	112086798	-1	protein_coding	TIMM8B	-1.50495	4.91e-62	3e-60
ENSG00000169385	14	20955487	20956436	1	protein_coding	RNASE2	-4.01901	5.18e-62	3.16e-60
ENSG00000225195	12	64628344	64629976	1	lncRNA		2.75798	5.49e-62	3.35e-60
ENSG00000085871	4	139665768	139740745	1	protein_coding	MGST2	-1.59684	5.7e-62	3.48e-60
ENSG00000135387	11	34051731	34102610	1	protein_coding	CAPRIN1	-0.755496	5.79e-62	3.53e-60
ENSG00000247627	5	134926660	134928036	-1	processed_pseudogene	MTND4P12	-4.5366	5.9e-62	3.59e-60
ENSG00000249978	7	38335041	38335514	-1	TR_V_pseudogene	TRGV7	-1.76405	6.2e-62	3.77e-60
ENSG00000244086	17	38855314	38855670	1	processed_pseudogene		-3.32203	6.45e-62	3.91e-60
ENSG00000139318	12	89347235	89352501	-1	protein_coding	DUSP6	-1.22929	6.52e-62	3.95e-60
ENSG00000144231	2	127843553	127858155	-1	protein_coding	POLR2D	1.07263	6.54e-62	3.96e-60
ENSG00000179195	12	123971845	124015439	1	protein_coding	ZNF664	-0.746113	6.6e-62	3.99e-60
ENSG00000090615	12	132768902	132829143	-1	protein_coding	GOLGA3	1.47605	6.78e-62	4.1e-60
ENSG00000109320	4	102501330	102617302	1	protein_coding	NFKB1	0.746048	7.77e-62	4.69e-60
ENSG00000126005	20	35201745	35278131	-1	protein_coding	MMP24OS	-1.81715	8.4e-62	5.06e-60
ENSG00000157916	1	2391775	2405442	1	protein_coding	RER1	0.679702	8.76e-62	5.28e-60
ENSG00000163626	4	73052362	73069755	-1	protein_coding	COX18	0.697849	8.89e-62	5.35e-60
ENSG00000185245	17	4932277	4935023	1	protein_coding	GP1BA	-2.48269	9.11e-62	5.48e-60
ENSG00000163510	2	179944876	180007297	-1	protein_coding	CWC22	-1.66056	1.17e-61	7e-60
ENSG00000124731	6	41267926	41286682	-1	protein_coding	TREM1	-1.58576	1.29e-61	7.72e-60
ENSG00000172086	2	88027205	88064252	-1	protein_coding	KRCC1	-1.71031	1.29e-61	7.76e-60
ENSG00000114784	3	40309707	40312424	1	protein_coding	EIF1B	-2.04499	1.34e-61	8.01e-60
ENSG00000126756	X	47651796	47659180	-1	protein_coding	UXT	-1.28679	1.43e-61	8.57e-60
ENSG00000023318	9	99979185	100099052	-1	protein_coding	ERP44	-0.900311	1.48e-61	8.85e-60
ENSG00000142676	1	23691742	23696835	1	protein_coding	RPL11	-2.30178	1.63e-61	9.71e-60
ENSG00000288869	2	69789544	69799008	-1	lncRNA	SMANTIS	-2.17124	1.65e-61	9.82e-60
ENSG00000258682	14	58264662	58269681	1	lncRNA		1.14019	1.65e-61	9.84e-60
ENSG00000105676	19	19033575	19060311	1	protein_coding	ARMC6	1.74656	1.69e-61	1.01e-59
ENSG00000037241	5	172958729	172969771	1	protein_coding	RPL26L1	-2.64207	1.85e-61	1.1e-59
ENSG00000225808	2	177229191	177229506	-1	processed_pseudogene	DNAJC19P5	-1.21462	2.05e-61	1.22e-59
ENSG00000144026	2	95122087	95165668	-1	protein_coding	ZNF514	1.06379	2.16e-61	1.28e-59
ENSG00000107745	10	72367340	72626131	-1	protein_coding	MICU1	-0.884518	2.33e-61	1.38e-59
ENSG00000100422	22	46684410	46738252	-1	protein_coding	CERK	0.998351	2.52e-61	1.49e-59
ENSG00000235945	7	116873454	116876376	-1	processed_pseudogene		1.50757	3.17e-61	1.87e-59
ENSG00000207389	1	16740516	16740679	1	snRNA	RNU1-4	-4.0573	3.18e-61	1.88e-59
ENSG00000108187	10	68282660	68333049	-1	protein_coding	PBLD	-0.980781	3.19e-61	1.89e-59
ENSG00000115548	2	86440647	86492716	1	protein_coding	KDM3A	-0.71952	3.47e-61	2.04e-59
ENSG00000233791	1	203298758	203305315	-1	lncRNA	BTG2-DT	-1.93915	3.51e-61	2.07e-59
ENSG00000239705	9	125241663	125257071	1	lncRNA	HSPA5-DT	-4.07622	3.8e-61	2.24e-59
ENSG00000204767	5	169861303	169980495	-1	protein_coding	INSYN2B	1.01959	3.92e-61	2.31e-59
ENSG00000187994	19	38867830	38878275	-1	protein_coding	RINL	1.34943	4.19e-61	2.46e-59
ENSG00000196247	7	64666099	64711577	1	protein_coding	ZNF107	-1.57957	4.31e-61	2.53e-59
ENSG00000123200	13	45954465	46052759	-1	protein_coding	ZC3H13	-1.01813	4.65e-61	2.73e-59
ENSG00000207248	16	21642054	21642160	1	snRNA	RNU6-1005P	1.95952	4.73e-61	2.77e-59
ENSG00000196227	20	59933764	59948680	1	protein_coding	FAM217B	-0.81423	4.78e-61	2.79e-59
ENSG00000137720	11	111878935	111885975	1	protein_coding	C11orf1	-2.58942	4.95e-61	2.9e-59
ENSG00000265342	17	75394123	75394963	1	lncRNA		1.44518	5.01e-61	2.92e-59
ENSG00000124107	20	45252239	45254564	-1	protein_coding	SLPI	-2.97541	5.05e-61	2.95e-59
ENSG00000289573	1	182149703	182150672	1	lncRNA		-2.40091	5.16e-61	3.01e-59
ENSG00000171940	20	53567071	53609907	-1	protein_coding	ZNF217	-0.760059	5.73e-61	3.34e-59
ENSG00000274963	1	150568971	150569269	-1	misc_RNA	RN7SL600P	2.09476	5.85e-61	3.4e-59
ENSG00000164221	5	115267190	115296693	-1	protein_coding	CCDC112	-1.58345	5.89e-61	3.42e-59
ENSG00000147124	X	47445178	47483222	-1	protein_coding	ZNF41	-0.904355	5.96e-61	3.46e-59
ENSG00000183647	19	57599885	57612722	1	protein_coding	ZNF530	1.11543	6.89e-61	4e-59
ENSG00000160752	1	155308748	155320666	1	protein_coding	FDPS	0.965002	7.31e-61	4.23e-59
ENSG00000198668	14	90396502	90408268	1	protein_coding	CALM1	-0.728134	7.37e-61	4.26e-59
ENSG00000169442	1	26317958	26320523	1	protein_coding	CD52	-1.77484	7.51e-61	4.34e-59
ENSG00000245954	4	152090459	152110157	1	lncRNA	LINC02273	-2.25908	8.3e-61	4.79e-59
ENSG00000280120	12	123152324	123153377	-1	TEC		1.42776	8.39e-61	4.84e-59
ENSG00000129675	X	136665547	136780932	-1	protein_coding	ARHGEF6	-0.731895	9.17e-61	5.28e-59
ENSG00000235944	7	5823207	5847743	1	transcribed_unprocessed_pseudogene	ZNF815P	1.4273	9.28e-61	5.34e-59
ENSG00000112584	6	170290703	170407067	1	protein_coding	FAM120B	-0.564042	9.81e-61	5.64e-59
ENSG00000248527	1	633696	634376	1	unprocessed_pseudogene	MTATP6P1	-10.0483	9.91e-61	5.69e-59
ENSG00000059588	1	234391313	234479179	-1	protein_coding	TARBP1	1.00753	1.02e-60	5.83e-59
ENSG00000156587	11	57551656	57568284	-1	protein_coding	UBE2L6	-1.70056	1.07e-60	6.13e-59
ENSG00000289582	1	89127160	89127432	-1	lncRNA		-2.3326	1.18e-60	6.79e-59
ENSG00000157625	X	30827442	30975084	-1	protein_coding	TAB3	-1.03865	1.21e-60	6.9e-59
ENSG00000116350	1	29147743	29181900	-1	protein_coding	SRSF4	0.520181	1.22e-60	6.97e-59
ENSG00000100243	22	42615730	42720870	-1	protein_coding	CYB5R3	-2.08755	1.32e-60	7.52e-59
ENSG00000279670	9	21892188	21893857	1	TEC		-2.31345	1.32e-60	7.54e-59
ENSG00000162244	3	51993522	51995895	-1	protein_coding	RPL29	-1.43429	1.36e-60	7.78e-59
ENSG00000163041	1	226061851	226072019	1	protein_coding	H3-3A	-1.19914	1.59e-60	9.07e-59
ENSG00000008394	12	16347142	16609259	1	protein_coding	MGST1	-1.74749	1.65e-60	9.4e-59
ENSG00000232830	3	101414228	101414633	1	processed_pseudogene	FAM136CP	-1.51513	1.69e-60	9.61e-59
ENSG00000181827	15	56087280	56245082	-1	protein_coding	RFX7	-0.861812	1.75e-60	9.95e-59
ENSG00000234650	13	100464440	100481205	-1	lncRNA	PCCA-AS1	1.62442	1.79e-60	1.02e-58
ENSG00000175224	11	46617527	46674818	1	protein_coding	ATG13	-1.26416	1.8e-60	1.02e-58
ENSG00000111142	12	95473520	95515839	1	protein_coding	METAP2	-1.48785	1.85e-60	1.04e-58
ENSG00000175130	1	32333839	32336233	-1	protein_coding	MARCKSL1	-2.26844	1.9e-60	1.07e-58
ENSG00000164609	5	160401641	160421711	-1	protein_coding	SLU7	-1.1938	1.96e-60	1.11e-58
ENSG00000106608	7	43875894	43926411	-1	protein_coding	URGCP	1.46539	2.04e-60	1.15e-58
ENSG00000277452	1	150566562	150566860	-1	misc_RNA	RN7SL473P	2.21005	2.14e-60	1.2e-58
ENSG00000183019	19	7677088	7679829	1	protein_coding	MCEMP1	-2.50287	2.16e-60	1.22e-58
ENSG00000075240	22	46576012	46679790	1	protein_coding	GRAMD4	1.91557	2.26e-60	1.27e-58
ENSG00000137331	6	30743199	30744548	-1	protein_coding	IER3	-2.77624	2.27e-60	1.28e-58
ENSG00000255031	11	68050740	68053762	1	lncRNA		2.42632	2.3e-60	1.29e-58
ENSG00000121058	17	56938199	56961050	-1	protein_coding	COIL	-1.12505	2.35e-60	1.32e-58
ENSG00000175787	9	94259298	94301829	1	protein_coding	ZNF169	0.731904	2.36e-60	1.32e-58
ENSG00000103769	15	65726054	65891989	1	protein_coding	RAB11A	-1.20499	2.64e-60	1.48e-58
ENSG00000214046	19	16630751	16660442	-1	protein_coding	SMIM7	0.692334	2.68e-60	1.5e-58
ENSG00000232931	2	95807052	95835003	-1	lncRNA	LINC00342	-1.365	2.78e-60	1.56e-58
ENSG00000115738	2	8678845	8684461	1	protein_coding	ID2	-1.48582	2.83e-60	1.58e-58
ENSG00000177879	5	115841592	115914081	1	protein_coding	AP3S1	-1.30844	3e-60	1.67e-58
ENSG00000196072	10	100273280	100286680	-1	protein_coding	BLOC1S2	-1.5414	3.05e-60	1.7e-58
ENSG00000133059	1	205142505	205211702	-1	protein_coding	DSTYK	0.717572	3.09e-60	1.72e-58
ENSG00000105202	19	39834458	39846379	-1	protein_coding	FBL	-1.46733	3.1e-60	1.73e-58
ENSG00000124275	5	7851186	7906025	1	protein_coding	MTRR	-0.839049	3.11e-60	1.73e-58
ENSG00000181026	15	88621337	88632281	1	protein_coding	AEN	1.67362	3.2e-60	1.78e-58
ENSG00000181852	12	56202179	56221933	-1	protein_coding	RNF41	0.851867	3.35e-60	1.86e-58
ENSG00000289130	3	24137832	24294374	1	lncRNA		-3.15598	3.53e-60	1.96e-58
ENSG00000232869	7	142740206	142740894	1	TR_V_gene	TRBV29-1	-2.25756	3.56e-60	1.97e-58
ENSG00000170956	19	41796587	41811554	1	protein_coding	CEACAM3	-1.71869	3.65e-60	2.02e-58
ENSG00000244538	4	22594196	22594450	1	processed_pseudogene		-2.26297	3.75e-60	2.07e-58
ENSG00000263266	17	28467822	28468406	1	processed_pseudogene	RPS7P1	-2.44673	3.95e-60	2.18e-58
ENSG00000270270	19	19870723	19871299	-1	processed_pseudogene	BNIP3P10	1.87983	4e-60	2.21e-58
ENSG00000135763	1	229626247	229660200	1	protein_coding	URB2	1.10365	4.65e-60	2.56e-58
ENSG00000288632	16	29442917	29613717	-1	lncRNA		2.54249	4.7e-60	2.59e-58
ENSG00000158161	1	27970344	28088637	-1	protein_coding	EYA3	-0.669089	4.79e-60	2.63e-58
ENSG00000185839	1	58630841	58631530	-1	processed_pseudogene		-2.23953	5.1e-60	2.8e-58
ENSG00000224442	2	197028711	197030143	-1	processed_pseudogene	RPL4P7	-1.19531	5.11e-60	2.81e-58
ENSG00000104221	8	37843268	37849861	-1	protein_coding	BRF2	1.3642	5.51e-60	3.02e-58
ENSG00000032389	2	3188925	3377830	-1	protein_coding	EIPR1	0.839415	6.42e-60	3.52e-58
ENSG00000124587	6	42963865	42979181	-1	protein_coding	PEX6	1.907	6.49e-60	3.55e-58
ENSG00000102882	16	30114105	30123506	-1	protein_coding	MAPK3	-1.93053	6.7e-60	3.66e-58
ENSG00000161016	8	144789765	144792587	-1	protein_coding	RPL8	-1.21041	7.23e-60	3.95e-58
ENSG00000126247	19	36139953	36150353	1	protein_coding	CAPNS1	-2.09565	7.76e-60	4.23e-58
ENSG00000260641	4	98658894	98664550	1	lncRNA	TSPAN5-DT	-2.15404	8.6e-60	4.69e-58
ENSG00000237415	1	110848077	110848941	-1	processed_pseudogene	NRBF2P3	-3.28892	8.69e-60	4.73e-58
ENSG00000260194	16	53998313	53999969	-1	lncRNA		1.7542	9.92e-60	5.4e-58
ENSG00000168807	16	69187147	69309052	1	protein_coding	SNTB2	0.799345	1.1e-59	6.01e-58
ENSG00000200397	7	87218611	87218712	-1	misc_RNA	Y_RNA	1.81068	1.16e-59	6.27e-58
ENSG00000267344	17	45396932	45397477	1	lncRNA		1.87737	1.16e-59	6.28e-58
ENSG00000243317	7	135662496	135693418	1	protein_coding	STMP1	-2.85157	1.19e-59	6.44e-58
ENSG00000285165	7	50388489	50400097	-1	lncRNA		1.25658	1.3e-59	7.04e-58
ENSG00000263990	17	31873926	31886666	1	lncRNA		2.2899	1.38e-59	7.47e-58
ENSG00000221944	2	232543883	232550557	-1	protein_coding	TIGD1	-0.96882	1.54e-59	8.34e-58
ENSG00000104974	19	54593582	54602381	1	protein_coding	LILRA1	-1.6859	1.57e-59	8.47e-58
ENSG00000103051	16	70480568	70523560	-1	protein_coding	COG4	1.03088	1.85e-59	9.99e-58
ENSG00000219023	6	35555873	35556264	1	processed_pseudogene		-3.20677	2e-59	1.08e-57
ENSG00000128272	22	39519695	39522683	1	protein_coding	ATF4	-0.970907	2.04e-59	1.1e-57
ENSG00000026508	11	35138882	35232402	1	protein_coding	CD44	-0.74984	2.1e-59	1.13e-57
ENSG00000132670	20	2873420	3039076	1	protein_coding	PTPRA	-1.85053	2.15e-59	1.16e-57
ENSG00000159335	12	6765516	6770952	1	protein_coding	PTMS	-2.72152	2.16e-59	1.16e-57
ENSG00000289340	14	75257620	75258971	-1	lncRNA		-3.02508	2.25e-59	1.21e-57
ENSG00000123444	11	47572197	47578976	-1	protein_coding	KBTBD4	1.00842	2.28e-59	1.22e-57
ENSG00000118242	2	215942584	216034096	-1	protein_coding	MREG	1.27633	2.43e-59	1.3e-57
ENSG00000249348	4	39527720	39594707	1	lncRNA	UGDH-AS1	1.48398	2.5e-59	1.34e-57
ENSG00000197774	16	1772810	1781708	1	protein_coding	EME2	2.03927	2.68e-59	1.43e-57
ENSG00000130032	X	151694607	151705924	1	protein_coding	PRRG3	2.62616	2.92e-59	1.56e-57
ENSG00000237065	7	29212302	29213214	1	transcribed_processed_pseudogene	NANOGP4	-1.87782	3.06e-59	1.63e-57
ENSG00000151461	10	11920022	12043170	-1	protein_coding	UPF2	-1.24368	3.09e-59	1.65e-57
ENSG00000075151	1	20806292	21177285	-1	protein_coding	EIF4G3	-0.872948	3.24e-59	1.73e-57
ENSG00000226874	7	30544053	30544431	1	processed_pseudogene	TRPC6P10	-2.20707	3.33e-59	1.77e-57
ENSG00000105369	19	41877279	41881372	1	protein_coding	CD79A	-2.88044	3.41e-59	1.81e-57
ENSG00000224397	20	50247643	50283250	1	lncRNA	PELATON	-2.04149	3.48e-59	1.85e-57
ENSG00000120306	5	140175156	140282052	1	protein_coding	CYSTM1	-1.95158	3.66e-59	1.94e-57
ENSG00000164924	8	100916523	100953388	-1	protein_coding	YWHAZ	-0.90196	3.67e-59	1.95e-57
ENSG00000164258	5	53560633	53683338	1	protein_coding	NDUFS4	-1.44569	3.95e-59	2.09e-57
ENSG00000153317	8	130052104	130443674	-1	protein_coding	ASAP1	-1.35147	3.94e-59	2.09e-57
ENSG00000134262	1	113894194	113905201	-1	protein_coding	AP4B1	0.816937	3.96e-59	2.09e-57
ENSG00000179935	20	18786065	18794579	-1	lncRNA	LINC00652	-2.5039	3.96e-59	2.09e-57
ENSG00000161970	17	8377516	8383213	-1	protein_coding	RPL26	-2.54626	4.21e-59	2.22e-57
ENSG00000235308	1	88923370	88923844	1	processed_pseudogene		2.01276	4.7e-59	2.48e-57
ENSG00000186834	17	45148475	45152099	1	protein_coding	HEXIM1	-0.860061	5.16e-59	2.72e-57
ENSG00000196110	19	9291140	9309838	-1	protein_coding	ZNF699	0.813681	5.34e-59	2.81e-57
ENSG00000025796	6	107867756	107958208	-1	protein_coding	SEC63	-0.758952	5.72e-59	3.01e-57
ENSG00000267571	19	5911578	5913899	-1	lncRNA		3.50411	5.93e-59	3.12e-57
ENSG00000167378	19	43584367	43596134	-1	protein_coding	IRGQ	1.44343	6.1e-59	3.2e-57
ENSG00000166831	15	64739891	64775589	-1	protein_coding	RBPMS2	-4.47224	6.58e-59	3.45e-57
ENSG00000109787	4	38664197	38701517	1	protein_coding	KLF3	-0.86903	7.22e-59	3.78e-57
ENSG00000120725	5	138946724	139293557	-1	protein_coding	SIL1	1.07882	7.76e-59	4.06e-57
ENSG00000218175	2	176200908	176201252	-1	processed_pseudogene		-2.0942	7.77e-59	4.07e-57
ENSG00000134242	1	113813811	113871753	-1	protein_coding	PTPN22	-1.39046	8.33e-59	4.35e-57
ENSG00000131368	3	15009611	15065339	-1	protein_coding	MRPS25	0.851679	8.68e-59	4.53e-57
ENSG00000259381	15	100645434	100646655	-1	processed_pseudogene		1.15419	8.82e-59	4.6e-57
ENSG00000069998	22	17137511	17165287	-1	protein_coding	HDHD5	1.58464	9.11e-59	4.75e-57
ENSG00000138071	2	65227788	65271253	1	protein_coding	ACTR2	-1.08849	9.21e-59	4.8e-57
ENSG00000179119	11	18606403	18634791	-1	protein_coding	SPTY2D1	-0.731641	9.37e-59	4.87e-57
ENSG00000119335	9	128683424	128696400	1	protein_coding	SET	-0.857913	9.62e-59	5e-57
ENSG00000119705	14	77708071	77761104	1	protein_coding	SLIRP	-1.30613	9.86e-59	5.12e-57
ENSG00000287608	19	53434661	53473936	-1	lncRNA		1.47464	1.06e-58	5.52e-57
ENSG00000239998	19	54572920	54590287	1	protein_coding	LILRA2	-1.76335	1.1e-58	5.69e-57
ENSG00000226608	20	4023917	4024444	1	processed_pseudogene	FTLP3	-2.14723	1.11e-58	5.77e-57
ENSG00000177337	18	3593732	3598363	1	lncRNA	DLGAP1-AS1	-1.1783	1.15e-58	5.97e-57
ENSG00000198715	1	156290089	156295689	-1	protein_coding	GLMP	-2.14928	1.17e-58	6.04e-57
ENSG00000168904	15	99251362	99390729	1	protein_coding	LRRC28	-0.631346	1.18e-58	6.1e-57
ENSG00000070950	3	8775402	8963773	-1	protein_coding	RAD18	-1.22554	1.29e-58	6.63e-57
ENSG00000124789	6	17615035	17706925	-1	protein_coding	NUP153	-0.764863	1.34e-58	6.9e-57
ENSG00000165724	9	137582081	137590512	-1	protein_coding	ZMYND19	1.89362	1.35e-58	6.96e-57
ENSG00000014914	1	149928651	149936879	-1	protein_coding	MTMR11	-1.35083	1.38e-58	7.12e-57
ENSG00000198840	MT	10059	10404	1	protein_coding	MT-ND3	-7.61479	1.42e-58	7.29e-57
ENSG00000228847	X	42098754	42099173	-1	processed_pseudogene	ATP5MC2P4	-3.44084	1.44e-58	7.38e-57
ENSG00000173214	6	111259327	111445354	1	protein_coding	MFSD4B	0.803829	1.46e-58	7.48e-57
ENSG00000178209	8	143915153	143976734	-1	protein_coding	PLEC	2.29494	1.47e-58	7.56e-57
ENSG00000207741	7	74191198	74191294	1	miRNA	MIR590	1.53168	1.56e-58	8e-57
ENSG00000136231	7	23310209	23470491	-1	protein_coding	IGF2BP3	-2.12291	1.69e-58	8.67e-57
ENSG00000223959	16	89972581	90002161	1	transcribed_unitary_pseudogene	AFG3L1P	1.44329	1.76e-58	9.02e-57
ENSG00000183207	19	48993562	49015970	1	protein_coding	RUVBL2	1.80054	1.8e-58	9.22e-57
ENSG00000146909	7	156949712	156973176	1	protein_coding	NOM1	1.00361	1.82e-58	9.29e-57
ENSG00000154310	3	171058414	171460408	-1	protein_coding	TNIK	-0.775807	1.91e-58	9.75e-57
ENSG00000254463	11	43466392	43466871	1	processed_pseudogene	PPIAP41	-1.67993	2.05e-58	1.05e-56
ENSG00000168040	11	70203296	70207390	1	protein_coding	FADD	1.78973	2.11e-58	1.08e-56
ENSG00000160072	1	1471765	1497848	1	protein_coding	ATAD3B	1.99506	2.12e-58	1.08e-56
ENSG00000225300	1	246605873	246608102	1	lncRNA		1.77695	2.27e-58	1.15e-56
ENSG00000226803	6	57114894	57174236	-1	lncRNA	ZNF451-AS1	0.98341	2.27e-58	1.15e-56
ENSG00000221821	6	42890265	42890821	-1	protein_coding	C6orf226	-1.88883	2.41e-58	1.22e-56
ENSG00000135912	2	218710835	218755416	1	protein_coding	TTLL4	-1.54284	2.58e-58	1.31e-56
ENSG00000172568	5	157341598	157345677	-1	protein_coding	FNDC9	-3.81435	2.67e-58	1.35e-56
ENSG00000168653	1	39026318	39034636	1	protein_coding	NDUFS5	-2.25291	2.7e-58	1.37e-56
ENSG00000140400	15	75355207	75368612	-1	protein_coding	MAN2C1	1.8739	2.73e-58	1.38e-56
ENSG00000138495	3	119654513	119677454	-1	protein_coding	COX17	-0.988843	2.76e-58	1.4e-56
ENSG00000160741	1	153947669	153958615	-1	protein_coding	CRTC2	-1.90345	2.8e-58	1.41e-56
ENSG00000171552	20	31664452	31723989	-1	protein_coding	BCL2L1	-2.82948	3.14e-58	1.58e-56
ENSG00000254810	11	76653597	76656914	-1	lncRNA		-3.86687	3.25e-58	1.64e-56
ENSG00000113312	5	160009113	160065543	1	protein_coding	TTC1	-0.926881	3.34e-58	1.68e-56
ENSG00000155275	4	8436140	8493531	1	protein_coding	TRMT44	1.01169	3.46e-58	1.74e-56
ENSG00000229204	4	169791221	169791702	-1	processed_pseudogene	PTGES3P3	-3.52321	3.47e-58	1.74e-56
ENSG00000110442	11	36269284	36289449	-1	protein_coding	COMMD9	-0.911416	3.64e-58	1.83e-56
ENSG00000278661	14	22503750	22503814	1	TR_J_gene	TRAJ37	1.86751	3.8e-58	1.91e-56
ENSG00000169826	10	43138445	43185302	1	protein_coding	CSGALNACT2	-1.0174	4.99e-58	2.5e-56
ENSG00000184635	19	19900913	19963464	1	protein_coding	ZNF93	-1.50872	5.16e-58	2.58e-56
ENSG00000116580	1	155749659	155859400	-1	protein_coding	GON4L	-0.707318	5.25e-58	2.62e-56
ENSG00000217555	16	66552563	66566251	1	protein_coding	CKLF	1.3805	5.35e-58	2.67e-56
ENSG00000134333	11	18394560	18408425	1	protein_coding	LDHA	-0.983334	5.53e-58	2.76e-56
ENSG00000178229	19	57320472	57330770	1	protein_coding	ZNF543	1.06557	5.56e-58	2.77e-56
ENSG00000089048	20	13714322	13784919	-1	protein_coding	ESF1	-1.99594	5.59e-58	2.79e-56
ENSG00000153179	12	64507001	64697564	1	protein_coding	RASSF3	-0.951282	6.07e-58	3.02e-56
ENSG00000102804	13	44432143	44577147	-1	protein_coding	TSC22D1	-1.14858	6.24e-58	3.1e-56
ENSG00000132912	5	150708440	150759095	-1	protein_coding	DCTN4	-1.12883	6.43e-58	3.2e-56
ENSG00000161911	6	41149337	41154347	-1	protein_coding	TREML1	-2.57749	6.85e-58	3.41e-56
ENSG00000274523	7	75027122	75074228	-1	protein_coding	RCC1L	1.75749	6.91e-58	3.43e-56
ENSG00000148572	10	63133247	63155031	1	protein_coding	NRBF2	-1.59445	7.49e-58	3.71e-56
ENSG00000276136	12	32000375	32001222	1	lncRNA		1.89378	8.63e-58	4.28e-56
ENSG00000143013	1	87328880	87348923	1	protein_coding	LMO4	-0.644281	8.88e-58	4.4e-56
ENSG00000081692	1	227730425	227735411	-1	protein_coding	JMJD4	1.87425	9.55e-58	4.72e-56
ENSG00000136279	7	44044640	44069456	1	protein_coding	DBNL	1.28069	1.11e-57	5.47e-56
ENSG00000147419	8	27733316	27772653	-1	protein_coding	CCDC25	-1.14841	1.11e-57	5.47e-56
ENSG00000127884	10	133362485	133373354	-1	protein_coding	ECHS1	1.56031	1.12e-57	5.51e-56
ENSG00000130165	19	11551147	11559230	-1	protein_coding	ELOF1	-2.01888	1.17e-57	5.77e-56
ENSG00000102245	X	136648158	136660390	1	protein_coding	CD40LG	-1.15909	1.43e-57	7.05e-56
ENSG00000255197	11	47381509	47409369	-1	lncRNA		-2.00486	1.44e-57	7.11e-56
ENSG00000125458	17	75130225	75131757	-1	protein_coding	NT5C	1.38338	1.55e-57	7.61e-56
ENSG00000232381	11	5719290	5720212	1	unprocessed_pseudogene	OR52U1P	-2.56773	1.55e-57	7.62e-56
ENSG00000128311	22	37010859	37020183	-1	protein_coding	TST	1.72879	1.55e-57	7.63e-56
ENSG00000228110	1	210265636	210267241	-1	processed_pseudogene	ST13P19	-3.00951	1.57e-57	7.7e-56
ENSG00000265975	17	8967523	8976995	1	lncRNA		-3.06573	1.59e-57	7.79e-56
ENSG00000254999	3	10115675	10127190	1	protein_coding	BRK1	-1.2672	1.61e-57	7.87e-56
ENSG00000081870	1	53916574	53945699	-1	protein_coding	HSPB11	-1.12749	1.64e-57	8e-56
ENSG00000160229	19	20776304	20809995	1	protein_coding	ZNF66	-1.35853	1.67e-57	8.17e-56
ENSG00000222831	1	235853000	235853060	-1	miRNA	MIR1537	1.58871	1.81e-57	8.82e-56
ENSG00000025770	22	50508224	50524780	1	protein_coding	NCAPH2	1.60843	1.87e-57	9.12e-56
ENSG00000160883	5	176880869	176899346	-1	protein_coding	HK3	1.98825	1.87e-57	9.13e-56
ENSG00000183576	14	99397748	99480889	-1	protein_coding	SETD3	-1.16501	1.97e-57	9.6e-56
ENSG00000239789	7	55951877	55956500	1	protein_coding	MRPS17	1.88405	1.98e-57	9.66e-56
ENSG00000133597	7	140672945	140696261	1	protein_coding	ADCK2	1.76388	2.11e-57	1.03e-55
ENSG00000011454	9	122940833	123104866	1	protein_coding	RABGAP1	-0.440056	2.19e-57	1.07e-55
ENSG00000095574	10	122990807	123008812	-1	protein_coding	IKZF5	-1.09332	2.38e-57	1.16e-55
ENSG00000231398	10	97275012	97278097	1	processed_pseudogene		2.77366	2.49e-57	1.21e-55
ENSG00000170619	8	144841042	144853736	-1	protein_coding	COMMD5	1.36237	2.71e-57	1.32e-55
ENSG00000278376	11	118791202	118793137	1	lncRNA		-1.43179	3e-57	1.45e-55
ENSG00000125818	20	1113240	1189415	1	protein_coding	PSMF1	-1.91354	3.06e-57	1.48e-55
ENSG00000169764	2	63840952	63891562	1	protein_coding	UGP2	-0.997957	3.1e-57	1.5e-55
ENSG00000196704	17	68205481	68257712	1	protein_coding	AMZ2	-0.773667	3.12e-57	1.51e-55
ENSG00000130429	7	99374249	99394816	1	protein_coding	ARPC1B	1.62212	3.16e-57	1.53e-55
ENSG00000067057	10	3066333	3137718	1	protein_coding	PFKP	1.63981	3.31e-57	1.6e-55
ENSG00000212864	9	137220247	137222240	-1	protein_coding	RNF208	-4.13658	3.4e-57	1.64e-55
ENSG00000196449	1	37802945	37808208	-1	protein_coding	YRDC	1.26394	3.47e-57	1.67e-55
ENSG00000159069	9	136940435	136944738	-1	protein_coding	FBXW5	1.71454	3.57e-57	1.72e-55
ENSG00000175581	11	73787872	73865133	1	protein_coding	MRPL48	-1.23765	3.66e-57	1.76e-55
ENSG00000040275	5	169583636	169604778	1	protein_coding	SPDL1	-1.32024	3.7e-57	1.78e-55
ENSG00000144848	3	112532510	112562046	-1	protein_coding	ATG3	-1.18161	4.11e-57	1.97e-55
ENSG00000111906	6	125219962	125302078	-1	protein_coding	HDDC2	-1.08285	4.24e-57	2.04e-55
ENSG00000171421	5	1798385	1801366	-1	protein_coding	MRPL36	-1.37293	4.76e-57	2.28e-55
ENSG00000102908	16	69565094	69704666	1	protein_coding	NFAT5	-0.850297	4.79e-57	2.29e-55
ENSG00000234616	8	142657460	142681968	-1	protein_coding	JRK	1.80071	5.4e-57	2.58e-55
ENSG00000157020	3	10293131	10321112	-1	protein_coding	SEC13	1.11913	5.42e-57	2.59e-55
ENSG00000226979	6	31572054	31574324	1	protein_coding	LTA	-2.82743	5.53e-57	2.64e-55
ENSG00000163564	1	158930796	158977059	1	protein_coding	PYHIN1	-1.60824	5.69e-57	2.72e-55
ENSG00000178685	8	143977153	144012772	-1	protein_coding	PARP10	2.0696	6.15e-57	2.93e-55
ENSG00000089053	12	121308245	121399896	-1	protein_coding	ANAPC5	0.558663	6.15e-57	2.93e-55
ENSG00000225783	22	26646411	26676475	1	lncRNA	MIAT	1.51427	6.6e-57	3.14e-55
ENSG00000277978	16	66565620	66566001	-1	lncRNA		1.39062	7.14e-57	3.4e-55
ENSG00000033030	12	122471599	122501073	-1	protein_coding	ZCCHC8	-0.542719	7.64e-57	3.63e-55
ENSG00000171612	1	9539465	9585173	1	protein_coding	SLC25A33	1.41493	7.83e-57	3.72e-55
ENSG00000110911	12	50979401	51028566	-1	protein_coding	SLC11A2	0.628094	8.16e-57	3.87e-55
ENSG00000148399	9	137554444	137578925	-1	protein_coding	DPH7	1.25105	9.08e-57	4.31e-55
ENSG00000116489	1	112619805	112671616	1	protein_coding	CAPZA1	-1.71123	1.02e-56	4.82e-55
ENSG00000077514	11	74493851	74669117	1	protein_coding	POLD3	-0.757712	1.06e-56	5.01e-55
ENSG00000131355	19	14619117	14690027	-1	protein_coding	ADGRE3	-1.37512	1.12e-56	5.3e-55
ENSG00000232801	X	40890647	40891537	-1	processed_pseudogene	SDCBPP3	-3.58968	1.22e-56	5.76e-55
ENSG00000274487	17	38195872	38257152	-1	transcribed_unprocessed_pseudogene	NPEPPSP1	-1.34358	1.25e-56	5.88e-55
ENSG00000109180	4	48805212	48861817	1	protein_coding	OCIAD1	-0.759043	1.33e-56	6.26e-55
ENSG00000164442	6	139371807	139374648	-1	protein_coding	CITED2	-1.12763	1.38e-56	6.51e-55
ENSG00000057608	10	5765223	5842132	-1	protein_coding	GDI2	-1.17569	1.44e-56	6.77e-55
ENSG00000134982	5	112707498	112846239	1	protein_coding	APC	-1.33343	1.5e-56	7.07e-55
ENSG00000260267	16	31456711	31459736	-1	lncRNA		1.80052	1.63e-56	7.67e-55
ENSG00000177197	13	48328084	48328564	-1	processed_pseudogene	PCNPP5	-2.93867	1.65e-56	7.76e-55
ENSG00000125846	20	18288283	18316996	1	protein_coding	ZNF133	0.87951	1.74e-56	8.19e-55
ENSG00000103254	16	720581	722590	1	protein_coding	ANTKMT	2.033	1.77e-56	8.28e-55
ENSG00000180346	4	89111533	89114901	1	protein_coding	TIGD2	-1.20722	1.78e-56	8.35e-55
ENSG00000078403	10	21524646	21743630	1	protein_coding	MLLT10	-0.668318	1.85e-56	8.67e-55
ENSG00000091947	17	44011188	44023946	-1	protein_coding	TMEM101	1.07356	2.14e-56	1e-54
ENSG00000273841	5	69362026	69370013	-1	protein_coding	TAF9	-0.8639	2.24e-56	1.05e-54
ENSG00000138078	2	44316281	44361862	-1	protein_coding	PREPL	-0.914189	2.3e-56	1.07e-54
ENSG00000188917	X	101009346	101052116	-1	protein_coding	TRMT2B	0.862655	2.32e-56	1.08e-54
ENSG00000189376	8	123219967	123241377	-1	protein_coding	C8orf76	0.831966	2.39e-56	1.11e-54
ENSG00000242299	3	101576489	101576947	-1	processed_pseudogene		-1.36608	2.43e-56	1.13e-54
ENSG00000117505	1	93345907	93369493	1	protein_coding	DR1	-0.751225	2.66e-56	1.24e-54
ENSG00000273828	20	46364551	46397994	1	lncRNA		0.927163	2.82e-56	1.31e-54
ENSG00000189159	17	75135248	75168281	-1	protein_coding	JPT1	1.47943	3.09e-56	1.44e-54
ENSG00000108559	17	5359668	5420164	-1	protein_coding	NUP88	-0.829994	3.19e-56	1.48e-54
ENSG00000231500	6	33272075	33276511	1	protein_coding	RPS18	-1.67158	3.2e-56	1.49e-54
ENSG00000185946	1	103525691	103555239	1	protein_coding	RNPC3	-1.04631	3.23e-56	1.5e-54
ENSG00000223768	21	45288035	45297806	1	lncRNA	LINC00205	1.103	3.54e-56	1.64e-54
ENSG00000184281	11	2400488	2403878	1	protein_coding	TSSC4	1.65155	3.59e-56	1.66e-54
ENSG00000258439	14	74658049	74658590	1	processed_pseudogene		1.4879	3.59e-56	1.66e-54
ENSG00000102554	13	73054976	73077541	1	protein_coding	KLF5	-1.60286	3.73e-56	1.73e-54
ENSG00000289277	15	44275146	44288408	-1	lncRNA		-3.51756	3.91e-56	1.81e-54
ENSG00000099940	22	20859007	20891214	1	protein_coding	SNAP29	-0.958732	3.99e-56	1.84e-54
ENSG00000265421	5	54075518	54075583	-1	miRNA		1.71686	4.03e-56	1.86e-54
ENSG00000217130	6	34744176	34744673	1	processed_pseudogene		-3.46417	4.12e-56	1.9e-54
ENSG00000228634	1	31933020	31933975	1	lncRNA		1.81529	4.25e-56	1.96e-54
ENSG00000139697	12	123289109	123364847	-1	protein_coding	SBNO1	-0.708447	4.31e-56	1.98e-54
ENSG00000162885	1	235447190	235504452	-1	protein_coding	B3GALNT2	0.840343	4.36e-56	2e-54
ENSG00000243759	3	143517123	143518229	-1	processed_pseudogene	ST13P15	-2.23017	4.65e-56	2.13e-54
ENSG00000267152	19	37728586	37730643	-1	lncRNA		3.13271	4.66e-56	2.14e-54
ENSG00000197956	1	153534599	153536244	-1	protein_coding	S100A6	-1.39139	4.78e-56	2.19e-54
ENSG00000214194	7	113116718	113118560	-1	protein_coding	SMIM30	-1.89117	4.87e-56	2.23e-54
ENSG00000134046	18	54151606	54224669	-1	protein_coding	MBD2	-0.688081	4.9e-56	2.24e-54
ENSG00000181873	1	228165804	228182257	1	protein_coding	IBA57	1.60349	4.95e-56	2.27e-54
ENSG00000148484	10	16590611	16817463	-1	protein_coding	RSU1	-1.68907	5.05e-56	2.31e-54
ENSG00000186818	19	54643889	54670359	1	protein_coding	LILRB4	-2.07505	5.3e-56	2.42e-54
ENSG00000135637	2	74471986	74483408	-1	protein_coding	CCDC142	1.42123	5.37e-56	2.45e-54
ENSG00000183340	11	96389989	96507574	1	protein_coding	JRKL	-1.47837	5.53e-56	2.52e-54
ENSG00000213918	16	3611728	3680143	1	protein_coding	DNASE1	1.0974	5.82e-56	2.65e-54
ENSG00000250659	11	62537312	62542018	1	lncRNA		2.81934	6.04e-56	2.75e-54
ENSG00000131043	20	36236131	36270918	1	protein_coding	AAR2	-1.01817	6.17e-56	2.81e-54
ENSG00000235613	1	77847110	77848802	1	processed_pseudogene	NSRP1P1	-3.2649	6.18e-56	2.81e-54
ENSG00000235008	6	166701094	166702839	-1	processed_pseudogene		-2.0604	6.23e-56	2.83e-54
ENSG00000196437	19	37411155	37469275	-1	protein_coding	ZNF569	-1.37982	6.31e-56	2.86e-54
ENSG00000152642	3	32105689	32168709	1	protein_coding	GPD1L	0.69649	6.36e-56	2.88e-54
ENSG00000278949	12	132865855	132867958	-1	TEC		2.32624	6.87e-56	3.12e-54
ENSG00000254676	11	83180144	83184520	1	lncRNA		1.27378	6.92e-56	3.13e-54
ENSG00000172748	8	232137	264703	1	protein_coding	ZNF596	-1.27708	7.03e-56	3.18e-54
ENSG00000199202	9	95905005	95905141	1	rRNA_pseudogene	RNA5SP289	-3.53386	7.59e-56	3.43e-54
ENSG00000104894	19	49335171	49343335	1	protein_coding	CD37	-1.79472	7.6e-56	3.44e-54
ENSG00000132823	20	44195939	44210771	-1	protein_coding	OSER1	-1.07784	7.82e-56	3.53e-54
ENSG00000263466	17	38903704	38904600	-1	lncRNA		3.37798	8.56e-56	3.86e-54
ENSG00000167461	19	16111889	16134234	1	protein_coding	RAB8A	-1.21899	9.37e-56	4.23e-54
ENSG00000234797	15	59768352	59769146	1	processed_pseudogene	RPS3AP6	-2.76104	9.72e-56	4.38e-54
ENSG00000167004	15	43746394	43773279	1	protein_coding	PDIA3	-0.931757	1.02e-55	4.57e-54
ENSG00000143457	1	150646230	150697154	-1	protein_coding	GOLPH3L	-0.820217	1.06e-55	4.77e-54
ENSG00000088726	3	12733528	12769457	-1	protein_coding	TMEM40	-2.2545	1.06e-55	4.77e-54
ENSG00000153283	3	111292719	111665750	1	protein_coding	CD96	-1.11064	1.1e-55	4.94e-54
ENSG00000007168	17	2593210	2685615	1	protein_coding	PAFAH1B1	-0.568797	1.1e-55	4.94e-54
ENSG00000179562	7	127580628	127593611	-1	protein_coding	GCC1	1.00817	1.12e-55	5.02e-54
ENSG00000105374	19	51371606	51372701	-1	protein_coding	NKG7	-2.58807	1.14e-55	5.12e-54
ENSG00000270882	1	149832657	149839767	1	protein_coding	H4C14	-2.65005	1.25e-55	5.57e-54
ENSG00000140350	15	68778535	68820897	-1	protein_coding	ANP32A	-0.765182	1.3e-55	5.82e-54
ENSG00000286616	6	111505307	111511071	-1	lncRNA		1.57084	1.32e-55	5.9e-54
ENSG00000115998	2	70149885	70248615	-1	protein_coding	C2orf42	-0.698102	1.36e-55	6.07e-54
ENSG00000174903	11	66268590	66277492	1	protein_coding	RAB1B	-2.06021	1.41e-55	6.28e-54
ENSG00000166822	16	75443054	75465497	-1	protein_coding	TMEM170A	0.614751	1.6e-55	7.15e-54
ENSG00000120314	5	140664868	140674124	1	protein_coding	WDR55	1.25325	1.68e-55	7.47e-54
ENSG00000130772	1	28329002	28335965	1	protein_coding	MED18	0.96066	1.69e-55	7.54e-54
ENSG00000179820	19	53864763	53876435	1	protein_coding	MYADM	-2.71141	1.73e-55	7.68e-54
ENSG00000069509	X	44523639	44542859	-1	protein_coding	FUNDC1	-1.64781	1.79e-55	7.95e-54
ENSG00000128050	4	56435741	56464578	1	protein_coding	PAICS	-0.699528	1.96e-55	8.71e-54
ENSG00000169758	15	76059958	76229121	1	protein_coding	TMEM266	2.52728	1.98e-55	8.77e-54
ENSG00000240005	4	26859806	26860650	-1	lncRNA	STIM2-AS1	-1.5405	2.16e-55	9.57e-54
ENSG00000134697	1	37566816	37595937	-1	protein_coding	GNL2	-0.986382	2.17e-55	9.6e-54
ENSG00000161057	7	103328570	103370346	1	protein_coding	PSMC2	-1.09095	2.31e-55	1.02e-53
ENSG00000110880	12	108645109	108731526	-1	protein_coding	CORO1C	-0.931699	2.42e-55	1.07e-53
ENSG00000125844	20	17613678	17682295	-1	protein_coding	RRBP1	1.80945	2.51e-55	1.11e-53
ENSG00000132109	11	4384897	4393702	-1	protein_coding	TRIM21	-1.17658	2.57e-55	1.14e-53
ENSG00000101138	20	56392371	56406362	1	protein_coding	CSTF1	-0.710042	2.76e-55	1.22e-53
ENSG00000215156	5	34190056	34193653	1	processed_pseudogene		2.60543	2.77e-55	1.22e-53
ENSG00000267023	17	68125777	68152468	-1	transcribed_unprocessed_pseudogene	LRRC37A16P	1.20886	2.83e-55	1.25e-53
ENSG00000047249	8	53715543	53843558	-1	protein_coding	ATP6V1H	0.565882	2.84e-55	1.25e-53
ENSG00000266472	1	150293861	150308979	1	protein_coding	MRPS21	-1.0982	2.95e-55	1.3e-53
ENSG00000211900	14	105863198	105863258	-1	IG_J_gene	IGHJ6	3.47001	3.18e-55	1.4e-53
ENSG00000137154	9	19375715	19380236	-1	protein_coding	RPS6	-1.44504	3.19e-55	1.4e-53
ENSG00000100351	22	39901084	39973721	1	protein_coding	GRAP2	-0.906699	3.24e-55	1.42e-53
ENSG00000148773	10	128096659	128126423	-1	protein_coding	MKI67	-1.86884	3.42e-55	1.5e-53
ENSG00000260891	16	68212401	68221671	-1	lncRNA		2.26497	3.47e-55	1.52e-53
ENSG00000144674	3	37243191	37366879	1	protein_coding	GOLGA4	-1.4293	3.99e-55	1.75e-53
ENSG00000165502	14	49618530	49620626	-1	protein_coding	RPL36AL	-2.07588	3.99e-55	1.75e-53
ENSG00000214067	10	110257064	110257843	1	processed_pseudogene		1.99364	4e-55	1.75e-53
ENSG00000111261	12	12326056	12350242	-1	protein_coding	MANSC1	-1.86339	4.11e-55	1.8e-53
ENSG00000121966	2	136114349	136119177	-1	protein_coding	CXCR4	-1.22353	4.17e-55	1.82e-53
ENSG00000211850	14	22501601	22501663	1	TR_J_gene	TRAJ39	1.57742	4.33e-55	1.89e-53
ENSG00000106615	7	151466012	151520120	-1	protein_coding	RHEB	-0.898685	4.43e-55	1.93e-53
ENSG00000229944	17	49424269	49424922	-1	processed_pseudogene	EIF4EP2	-1.78195	4.43e-55	1.93e-53
ENSG00000198417	16	56657731	56660698	1	protein_coding	MT1F	-1.95468	4.46e-55	1.94e-53
ENSG00000245532	11	65422774	65445540	1	lncRNA	NEAT1	-1.85047	4.47e-55	1.94e-53
ENSG00000105483	19	48180770	48255946	-1	protein_coding	CARD8	-0.695983	4.48e-55	1.95e-53
ENSG00000110801	12	121888732	121918297	1	protein_coding	PSMD9	1.22048	4.58e-55	1.99e-53
ENSG00000241112	5	149545383	149545810	-1	processed_pseudogene	RPL29P14	1.87206	4.72e-55	2.05e-53
ENSG00000163644	4	88257620	88284769	-1	protein_coding	PPM1K	0.940035	4.77e-55	2.07e-53
ENSG00000116044	2	177218667	177392756	-1	protein_coding	NFE2L2	-1.0219	4.92e-55	2.13e-53
ENSG00000280135	6	107697299	107700218	-1	TEC		-1.31288	5.39e-55	2.34e-53
ENSG00000155256	10	97737121	97760907	1	protein_coding	ZFYVE27	1.19818	5.46e-55	2.37e-53
ENSG00000005075	7	102473128	102478922	-1	protein_coding	POLR2J	-1.44329	5.59e-55	2.42e-53
ENSG00000287691	1	32925454	32951638	1	lncRNA		1.7384	6.21e-55	2.68e-53
ENSG00000225880	1	824228	827539	-1	lncRNA	LINC00115	-2.42012	6.21e-55	2.68e-53
ENSG00000120519	4	146253975	146522372	-1	protein_coding	SLC10A7	-0.966243	6.22e-55	2.68e-53
ENSG00000101335	20	36541497	36551447	1	protein_coding	MYL9	-3.7436	6.39e-55	2.76e-53
ENSG00000137073	9	33921693	34049388	-1	protein_coding	UBAP2	-1.83234	6.58e-55	2.84e-53
ENSG00000179029	17	8172457	8176399	-1	protein_coding	TMEM107	-0.863607	7.13e-55	3.07e-53
ENSG00000172766	13	41311267	41377030	1	protein_coding	NAA16	-0.961627	7.21e-55	3.1e-53
ENSG00000265205	17	28670054	28672804	-1	lncRNA		2.23225	7.29e-55	3.14e-53
ENSG00000136715	2	127941217	128028120	-1	protein_coding	SAP130	-1.14625	7.32e-55	3.15e-53
ENSG00000143368	1	149923317	149927803	-1	protein_coding	SF3B4	-1.77557	7.35e-55	3.16e-53
ENSG00000092201	14	21351476	21384019	-1	protein_coding	SUPT16H	-0.786717	7.72e-55	3.31e-53
ENSG00000260942	2	240582700	240586699	-1	lncRNA	CAPN10-DT	1.1987	8.11e-55	3.48e-53
ENSG00000137877	15	41848146	41894053	-1	protein_coding	SPTBN5	2.22692	8.41e-55	3.6e-53
ENSG00000199883	11	16842253	16842587	1	misc_RNA	RN7SKP90	-3.0675	9.03e-55	3.87e-53
ENSG00000280014	19	41551568	41552274	-1	TEC		1.4636	9.32e-55	3.99e-53
ENSG00000253384	8	18088569	18089687	-1	processed_pseudogene		-3.51464	1.01e-54	4.33e-53
ENSG00000196428	3	150408298	150466422	1	protein_coding	TSC22D2	-0.675178	1.02e-54	4.34e-53
ENSG00000227413	22	40433136	40433641	1	processed_pseudogene		1.7158	1.08e-54	4.61e-53
ENSG00000135999	2	148644440	148787569	1	protein_coding	EPC2	-0.684081	1.09e-54	4.65e-53
ENSG00000280206	16	15701237	15702118	1	lncRNA		1.18995	1.1e-54	4.7e-53
ENSG00000279900	11	83083687	83084138	1	TEC		2.50033	1.11e-54	4.72e-53
ENSG00000182628	17	59109857	59155260	-1	protein_coding	SKA2	-1.3839	1.13e-54	4.82e-53
ENSG00000223461	22	19121529	19124503	1	lncRNA		1.59084	1.18e-54	5.02e-53
ENSG00000185808	21	37062846	37073170	-1	protein_coding	PIGP	-1.03757	1.18e-54	5.03e-53
ENSG00000174173	3	101561868	101566446	1	protein_coding	TRMT10C	-1.49801	1.19e-54	5.07e-53
ENSG00000171490	16	11833850	11851580	-1	protein_coding	RSL1D1	-1.00702	1.21e-54	5.11e-53
ENSG00000185475	11	62787402	62790400	1	protein_coding	TMEM179B	-1.44901	1.25e-54	5.3e-53
ENSG00000211887	14	22544071	22544136	1	TR_J_gene	TRAJ2	2.6369	1.25e-54	5.3e-53
ENSG00000214485	5	150094302	150095048	1	processed_pseudogene	RPL7P1	-2.58059	1.27e-54	5.37e-53
ENSG00000288741	5	80256200	80258040	1	lncRNA		-2.263	1.31e-54	5.55e-53
ENSG00000222973	9	2162763	2162953	-1	snRNA	RNU2-25P	1.83078	1.33e-54	5.62e-53
ENSG00000186376	X	135248920	135344109	-1	protein_coding	ZNF75D	0.638626	1.34e-54	5.67e-53
ENSG00000211865	14	22519969	22520031	1	TR_J_gene	TRAJ24	1.8785	1.37e-54	5.76e-53
ENSG00000175414	5	176365487	176401865	1	protein_coding	ARL10	1.2165	1.38e-54	5.8e-53
ENSG00000288681	11	308408	315272	1	protein_coding		3.99078	1.41e-54	5.94e-53
ENSG00000177943	9	136850943	136860799	1	protein_coding	MAMDC4	2.43102	1.42e-54	6e-53
ENSG00000145740	5	69093991	69131069	1	protein_coding	SLC30A5	0.702346	1.46e-54	6.14e-53
ENSG00000100652	14	69775416	69797241	-1	protein_coding	SLC10A1	0.858982	1.46e-54	6.16e-53
ENSG00000211772	7	142801041	142802748	1	TR_C_gene	TRBC2	-1.40616	1.5e-54	6.28e-53
ENSG00000214106	7	154928460	154952188	1	lncRNA	PAXIP1-AS2	-0.766945	1.54e-54	6.47e-53
ENSG00000110721	11	68052859	68121444	-1	protein_coding	CHKA	1.04733	1.59e-54	6.67e-53
ENSG00000175556	X	118974614	119018355	1	protein_coding	LONRF3	1.13685	1.6e-54	6.69e-53
ENSG00000044574	9	125234853	125241382	-1	protein_coding	HSPA5	-0.974872	1.62e-54	6.8e-53
ENSG00000143184	1	168576605	168582069	1	protein_coding	XCL1	-3.06472	1.66e-54	6.95e-53
ENSG00000213600	3	50239618	50239984	1	lncRNA		2.84474	1.67e-54	7e-53
ENSG00000119725	14	73886617	73932521	1	protein_coding	ZNF410	0.795653	1.67e-54	7e-53
ENSG00000253930	8	23189279	23190675	1	lncRNA	TNFRSF10A-AS1	2.0718	1.72e-54	7.18e-53
ENSG00000237111	14	105863416	105863465	-1	IG_J_pseudogene	IGHJ3P	3.53816	1.81e-54	7.57e-53
ENSG00000161960	17	7572824	7579006	1	protein_coding	EIF4A1	1.13758	1.97e-54	8.23e-53
ENSG00000247121	5	96814028	96935821	-1	lncRNA		-1.11706	2.27e-54	9.47e-53
ENSG00000123130	X	23701055	23766475	-1	protein_coding	ACOT9	0.974776	2.27e-54	9.47e-53
ENSG00000166136	10	100523740	100530000	-1	protein_coding	NDUFB8	0.881112	2.37e-54	9.89e-53
ENSG00000250182	5	14651941	14653329	-1	processed_pseudogene	EEF1A1P13	-1.98468	2.47e-54	1.03e-52
ENSG00000167792	11	67605653	67612554	1	protein_coding	NDUFV1	1.43451	2.48e-54	1.03e-52
ENSG00000278128	6	23854444	23855457	1	transcribed_unprocessed_pseudogene		-3.42102	2.66e-54	1.11e-52
ENSG00000237264	8	81521682	81522232	-1	processed_pseudogene	FTH1P11	-3.01439	2.79e-54	1.16e-52
ENSG00000147400	X	152826994	152830757	-1	protein_coding	CETN2	-1.95458	3.04e-54	1.26e-52
ENSG00000130724	19	58551452	58555105	-1	protein_coding	CHMP2A	-1.21178	3.03e-54	1.26e-52
ENSG00000135899	2	230165186	230225729	-1	protein_coding	SP110	-1.03695	3.05e-54	1.26e-52
ENSG00000178464	19	12643275	12643919	-1	processed_pseudogene	RPL10P16	-1.29736	3.23e-54	1.34e-52
ENSG00000169413	14	20781268	20782467	1	protein_coding	RNASE6	-1.8728	3.46e-54	1.43e-52
ENSG00000213891	5	61390668	61391871	-1	processed_pseudogene	RPL3P6	1.65517	3.53e-54	1.46e-52
ENSG00000163464	2	218162841	218166962	-1	protein_coding	CXCR1	-1.59398	3.61e-54	1.49e-52
ENSG00000198466	19	57849859	57865117	1	protein_coding	ZNF587	1.05195	3.67e-54	1.51e-52
ENSG00000259706	15	99257632	99260015	1	processed_pseudogene	HSP90B2P	-2.33558	3.73e-54	1.54e-52
ENSG00000121775	1	32072031	32102866	1	protein_coding	TMEM39B	-1.724	3.85e-54	1.59e-52
ENSG00000211846	14	22495913	22495966	1	TR_J_gene	TRAJ43	2.9473	3.88e-54	1.6e-52
ENSG00000166326	11	35662775	35818007	1	protein_coding	TRIM44	-0.592595	4.02e-54	1.66e-52
ENSG00000272562	1	226045561	226061898	-1	lncRNA	H3-3A-DT	1.07532	4.27e-54	1.76e-52
ENSG00000228502	1	96446930	96448318	1	processed_pseudogene	EEF1A1P11	-3.15837	4.29e-54	1.76e-52
ENSG00000083896	4	68310387	68350090	-1	protein_coding	YTHDC1	-0.795284	4.44e-54	1.82e-52
ENSG00000136935	9	124878275	124948492	-1	protein_coding	GOLGA1	-0.583733	4.54e-54	1.86e-52
ENSG00000197837	12	14767999	14771131	-1	protein_coding	H4C16	1.01645	4.75e-54	1.95e-52
ENSG00000154305	1	222618097	222668007	1	protein_coding	MIA3	-0.655345	4.83e-54	1.98e-52
ENSG00000283900	22	38291918	38398522	-1	protein_coding	TPTEP2-CSNK1E	-3.45231	5.06e-54	2.07e-52
ENSG00000090263	7	141002610	141015228	-1	protein_coding	MRPS33	-1.3987	5.2e-54	2.13e-52
ENSG00000279901	16	2683106	2684764	1	TEC		1.48352	5.59e-54	2.29e-52
ENSG00000163565	1	158999968	159055155	1	protein_coding	IFI16	-1.4575	5.72e-54	2.34e-52
ENSG00000140943	16	84053761	84116942	-1	protein_coding	MBTPS1	0.869042	5.75e-54	2.35e-52
ENSG00000278986	18	35972151	35973916	1	TEC		-2.5451	5.78e-54	2.36e-52
ENSG00000122026	13	27251362	27256691	1	protein_coding	RPL21	-2.4231	5.79e-54	2.36e-52
ENSG00000145247	4	48885019	48906937	-1	protein_coding	OCIAD2	-1.15306	5.94e-54	2.42e-52
ENSG00000211860	14	22513939	22513998	1	TR_J_gene	TRAJ29	1.70067	6.03e-54	2.45e-52
ENSG00000132561	8	97868840	98036724	1	protein_coding	MATN2	1.19803	6.12e-54	2.49e-52
ENSG00000115507	2	63050057	63057836	1	protein_coding	OTX1	-3.42167	6.24e-54	2.54e-52
ENSG00000100439	14	22598290	22612963	1	protein_coding	ABHD4	-1.43954	6.59e-54	2.68e-52
ENSG00000086232	7	6022247	6059175	-1	protein_coding	EIF2AK1	-2.05529	6.6e-54	2.68e-52
ENSG00000131475	17	42773449	42779599	1	protein_coding	VPS25	-0.877097	6.61e-54	2.68e-52
ENSG00000065802	2	238426742	238452250	1	protein_coding	ASB1	1.33032	6.87e-54	2.79e-52
ENSG00000214192	3	175718231	175718670	-1	processed_pseudogene	UBE2V1P2	-3.33052	7.32e-54	2.97e-52
ENSG00000141480	17	4710596	4721499	1	protein_coding	ARRB2	-1.78748	8.15e-54	3.3e-52
ENSG00000078589	X	78945332	78963727	1	protein_coding	P2RY10	-1.39304	8.22e-54	3.32e-52
ENSG00000264653	8	130008334	130008453	-1	miRNA	MIR5194	2.50403	9.04e-54	3.65e-52
ENSG00000105643	19	18001132	18014102	1	protein_coding	ARRDC2	1.51367	9.09e-54	3.67e-52
ENSG00000162066	16	2520357	2531422	1	protein_coding	AMDHD2	1.91793	9.26e-54	3.74e-52
ENSG00000102910	16	48244300	48363122	1	protein_coding	LONP2	0.390168	9.59e-54	3.87e-52
ENSG00000017483	X	48458537	48470260	-1	protein_coding	SLC38A5	-2.44206	9.68e-54	3.91e-52
ENSG00000089327	19	35154730	35169881	1	protein_coding	FXYD5	-2.55006	9.74e-54	3.93e-52
ENSG00000180425	11	114391443	114400511	-1	protein_coding	C11orf71	-1.2164	9.97e-54	4.02e-52
ENSG00000154719	21	25585656	25607517	-1	protein_coding	MRPL39	-1.2041	1.03e-53	4.13e-52
ENSG00000224546	9	96146007	96147856	1	processed_pseudogene	EIF4BP3	-1.66705	1.05e-53	4.23e-52
ENSG00000267481	19	19788755	19790531	-1	lncRNA		1.29252	1.08e-53	4.35e-52
ENSG00000154813	3	16257061	16264969	-1	protein_coding	DPH3	-1.27791	1.1e-53	4.43e-52
ENSG00000106346	7	6104949	6161564	1	protein_coding	USP42	-0.795104	1.11e-53	4.46e-52
ENSG00000055609	7	152134922	152436644	-1	protein_coding	KMT2C	-0.594795	1.15e-53	4.63e-52
ENSG00000102178	X	154483717	154486615	-1	protein_coding	UBL4A	1.34713	1.19e-53	4.77e-52
ENSG00000105607	19	12891160	12914207	1	protein_coding	GCDH	1.7415	1.3e-53	5.23e-52
ENSG00000188542	2	240560054	240565256	1	protein_coding	DUSP28	0.770535	1.31e-53	5.25e-52
ENSG00000279762	17	32423971	32446038	-1	lncRNA		1.13878	1.33e-53	5.32e-52
ENSG00000126970	X	64915802	65034713	-1	protein_coding	ZC4H2	-1.26638	1.34e-53	5.34e-52
ENSG00000008438	19	46019153	46023053	-1	protein_coding	PGLYRP1	-2.59067	1.38e-53	5.5e-52
ENSG00000100441	14	24429286	24441843	1	protein_coding	KHNYN	1.05136	1.4e-53	5.58e-52
ENSG00000101040	20	47209214	47356889	-1	protein_coding	ZMYND8	-1.00562	1.41e-53	5.64e-52
ENSG00000118985	5	95885098	95961851	-1	protein_coding	ELL2	-1.32932	1.48e-53	5.92e-52
ENSG00000099937	22	20774113	20787720	1	protein_coding	SERPIND1	1.75421	1.53e-53	6.11e-52
ENSG00000137970	1	96678874	96679620	-1	processed_pseudogene	RPL7P9	-2.31131	1.59e-53	6.32e-52
ENSG00000264112	17	57989039	57994850	-1	lncRNA		0.816473	1.65e-53	6.57e-52
ENSG00000267174	19	11295715	11324441	-1	lncRNA		-2.37757	1.73e-53	6.86e-52
ENSG00000134644	1	30931506	31065991	-1	protein_coding	PUM1	-0.566291	1.74e-53	6.92e-52
ENSG00000221265	4	101330302	101330414	-1	miRNA	MIR1255A	2.14668	1.83e-53	7.28e-52
ENSG00000188158	X	17375200	17735994	1	protein_coding	NHS	-1.20068	1.87e-53	7.43e-52
ENSG00000156298	X	38561542	38688920	1	protein_coding	TSPAN7	-4.10977	1.88e-53	7.45e-52
ENSG00000111845	6	10694972	10709782	1	protein_coding	PAK1IP1	-1.27687	1.89e-53	7.49e-52
ENSG00000103024	16	1770320	1771561	-1	protein_coding	NME3	1.7489	2e-53	7.91e-52
ENSG00000260279	16	89296128	89298317	1	lncRNA		1.39948	2.02e-53	7.97e-52
ENSG00000272599	10	73124573	73125532	-1	lncRNA		1.52292	2.03e-53	8.02e-52
ENSG00000251562	11	65497688	65506516	1	lncRNA	MALAT1	-1.74959	2.11e-53	8.35e-52
ENSG00000220008	19	2287164	2308154	-1	protein_coding	LINGO3	1.93975	2.12e-53	8.36e-52
ENSG00000219545	7	7640711	7968020	1	protein_coding	UMAD1	-0.885244	2.2e-53	8.66e-52
ENSG00000069966	15	52115100	52191392	-1	protein_coding	GNB5	0.821778	2.25e-53	8.88e-52
ENSG00000145214	4	958887	986895	-1	protein_coding	DGKQ	2.15652	2.49e-53	9.82e-52
ENSG00000180263	12	95076749	95217482	-1	protein_coding	FGD6	-1.00519	2.57e-53	1.01e-51
ENSG00000155085	6	109492855	109691217	-1	protein_coding	AK9	-1.20396	2.7e-53	1.06e-51
ENSG00000006607	2	241356285	241494841	1	protein_coding	FARP2	0.768951	2.74e-53	1.08e-51
ENSG00000288859	1	149851061	149851594	1	protein_coding	H2AC19	-3.01655	2.75e-53	1.08e-51
ENSG00000006194	16	3283283	3301401	1	protein_coding	ZNF263	1.00967	2.97e-53	1.17e-51
ENSG00000130856	18	76822557	76972901	1	protein_coding	ZNF236	-0.687134	2.98e-53	1.17e-51
ENSG00000146223	6	42879616	42889925	1	protein_coding	RPL7L1	0.711306	3.05e-53	1.2e-51
ENSG00000102871	16	67154185	67159909	-1	protein_coding	TRADD	1.53058	3.16e-53	1.24e-51
ENSG00000204209	6	33318558	33323016	-1	protein_coding	DAXX	-2.20609	3.23e-53	1.26e-51
ENSG00000125356	X	119871832	119876662	1	protein_coding	NDUFA1	-1.78839	3.27e-53	1.28e-51
ENSG00000169871	7	101085481	101097967	1	protein_coding	TRIM56	1.2699	3.51e-53	1.37e-51
ENSG00000086061	9	33025273	33039907	1	protein_coding	DNAJA1	-1.43188	3.61e-53	1.41e-51
ENSG00000152422	5	83077498	83353787	1	protein_coding	XRCC4	-1.97211	3.75e-53	1.47e-51
ENSG00000238966	8	42043504	42043575	-1	snoRNA		1.98336	4.12e-53	1.61e-51
ENSG00000176142	3	119428949	119468830	-1	protein_coding	TMEM39A	-0.640916	4.23e-53	1.65e-51
ENSG00000141959	21	44300051	44327376	1	protein_coding	PFKL	2.01375	4.33e-53	1.69e-51
ENSG00000184007	1	31906421	31944856	-1	protein_coding	PTP4A2	-0.811058	4.37e-53	1.7e-51
ENSG00000124383	2	71130310	71150101	1	protein_coding	MPHOSPH10	-1.33134	4.52e-53	1.76e-51
ENSG00000232811	1	110943467	110952848	1	lncRNA		-2.1293	4.53e-53	1.76e-51
ENSG00000119820	2	32277904	32316594	1	protein_coding	YIPF4	0.794179	4.88e-53	1.89e-51
ENSG00000224288	2	143093056	143094164	-1	processed_pseudogene	MTCYBP11	-2.56787	4.93e-53	1.92e-51
ENSG00000183562	11	2989863	2991344	1	lncRNA		0.83942	4.95e-53	1.92e-51
ENSG00000288542	13	40469955	40611127	-1	lncRNA		1.98806	5.02e-53	1.95e-51
ENSG00000253519	5	157565964	157569098	1	lncRNA		1.59611	5.1e-53	1.98e-51
ENSG00000196683	7	22812628	22822849	-1	protein_coding	TOMM7	-1.86095	5.16e-53	2e-51
ENSG00000159079	21	32592079	32612603	-1	protein_coding	CFAP298	1.07465	5.24e-53	2.03e-51
ENSG00000145675	5	68215740	68301821	1	protein_coding	PIK3R1	-0.82731	5.44e-53	2.1e-51
ENSG00000289202	2	110678205	110716587	1	lncRNA		-3.50214	5.48e-53	2.12e-51
ENSG00000265195	15	68801850	68801925	-1	miRNA	MIR4312	2.35415	5.5e-53	2.12e-51
ENSG00000224870	1	1399515	1402046	1	lncRNA	MRPL20-AS1	1.30579	6.08e-53	2.35e-51
ENSG00000101844	X	108091668	108154671	1	protein_coding	ATG4A	-0.979033	6.18e-53	2.38e-51
ENSG00000224746	7	135774521	135932997	1	lncRNA		1.18363	6.42e-53	2.48e-51
ENSG00000196177	10	123008979	123058290	1	protein_coding	ACADSB	-0.914207	7.4e-53	2.85e-51
ENSG00000038219	4	13568738	13627725	-1	protein_coding	BOD1L1	-1.02625	7.63e-53	2.94e-51
ENSG00000150347	10	61901684	62096944	1	protein_coding	ARID5B	-0.866944	7.76e-53	2.99e-51
ENSG00000115128	2	24067586	24076373	-1	protein_coding	SF3B6	-1.92052	7.88e-53	3.03e-51
ENSG00000168899	2	85584431	85593406	1	protein_coding	VAMP5	-1.5807	7.96e-53	3.06e-51
ENSG00000245164	8	125859721	126292788	-1	lncRNA	LINC00861	-1.04439	8.26e-53	3.17e-51
ENSG00000247271	11	10858179	10908972	1	lncRNA	ZBED5-AS1	-1.17501	8.76e-53	3.36e-51
ENSG00000126883	9	131125573	131234663	1	protein_coding	NUP214	-0.737156	8.9e-53	3.41e-51
ENSG00000270276	1	149854045	149861159	-1	protein_coding	H4C15	-2.62337	9.25e-53	3.54e-51
ENSG00000149716	11	69653076	69675416	-1	protein_coding	LTO1	1.25361	9.49e-53	3.63e-51
ENSG00000128595	7	128739292	128773400	1	protein_coding	CALU	-0.798296	9.74e-53	3.73e-51
ENSG00000288719	22	42183827	42207600	-1	lncRNA		1.13276	1.01e-52	3.85e-51
ENSG00000125107	16	58519951	58629885	-1	protein_coding	CNOT1	-0.570806	1.01e-52	3.85e-51
ENSG00000235299	1	112625906	112626224	-1	processed_pseudogene	MRPL53P1	1.45159	1.02e-52	3.9e-51
ENSG00000151023	10	24981979	25062279	-1	protein_coding	ENKUR	-2.36899	1.05e-52	4.02e-51
ENSG00000008517	16	3065297	3082192	1	protein_coding	IL32	-1.78643	1.07e-52	4.07e-51
ENSG00000186222	4	6716174	6717664	1	protein_coding	BLOC1S4	1.30136	1.07e-52	4.07e-51
ENSG00000185024	14	105209286	105315589	-1	protein_coding	BRF1	1.73334	1.1e-52	4.19e-51
ENSG00000092094	14	20446401	20455089	-1	protein_coding	OSGEP	0.981345	1.15e-52	4.38e-51
ENSG00000212445	16	68189287	68189421	1	snoRNA		3.1899	1.21e-52	4.61e-51
ENSG00000259924	15	65771176	65772139	-1	processed_pseudogene		-2.0231	1.21e-52	4.62e-51
ENSG00000139793	13	97221434	97394120	1	protein_coding	MBNL2	-1.19328	1.23e-52	4.67e-51
ENSG00000141098	16	67674531	67719339	-1	protein_coding	GFOD2	1.57374	1.3e-52	4.94e-51
ENSG00000147533	8	41488200	41511095	1	protein_coding	GOLGA7	-0.8243	1.32e-52	5e-51
ENSG00000161618	19	49453225	49471050	1	protein_coding	ALDH16A1	1.86475	1.4e-52	5.3e-51
ENSG00000115806	2	170928464	170967130	1	protein_coding	GORASP2	-1.12311	1.44e-52	5.46e-51
ENSG00000285994	10	12563151	12567351	1	lncRNA		1.67241	1.45e-52	5.48e-51
ENSG00000157764	7	140719327	140924929	-1	protein_coding	BRAF	-0.801719	1.56e-52	5.91e-51
ENSG00000114107	3	138494344	138594538	-1	protein_coding	CEP70	-1.87194	1.59e-52	6.03e-51
ENSG00000137309	6	34236873	34246231	1	protein_coding	HMGA1	-2.20194	1.66e-52	6.28e-51
ENSG00000260078	16	53364982	53373083	-1	transcribed_unprocessed_pseudogene	MPHOSPH10P1	-1.79761	1.67e-52	6.32e-51
ENSG00000063978	4	2462220	2515857	1	protein_coding	RNF4	-0.869928	1.69e-52	6.38e-51
ENSG00000211584	12	47753916	47782751	1	protein_coding	SLC48A1	-1.99864	1.78e-52	6.73e-51
ENSG00000160439	19	55039108	55071291	-1	protein_coding	RDH13	1.8853	1.8e-52	6.78e-51
ENSG00000239665	NA	NA	NA	NA	NA	NA	0.653901	1.86e-52	7.01e-51
ENSG00000169554	2	144364364	144521057	-1	protein_coding	ZEB2	-0.817703	1.91e-52	7.18e-51
ENSG00000127022	5	179678628	179731641	1	protein_coding	CANX	-0.79195	1.93e-52	7.26e-51
ENSG00000153767	3	120742637	120783069	1	protein_coding	GTF2E1	-0.773806	2.21e-52	8.3e-51
ENSG00000170043	17	7930345	7932123	-1	protein_coding	TRAPPC1	-1.61884	2.33e-52	8.77e-51
ENSG00000153071	5	39371675	39462300	-1	protein_coding	DAB2	-1.28576	2.35e-52	8.84e-51
ENSG00000120647	12	389273	442642	1	protein_coding	CCDC77	-1.1296	2.36e-52	8.86e-51
ENSG00000140598	15	82130206	82262773	-1	protein_coding	EFL1	-0.739762	2.37e-52	8.88e-51
ENSG00000258820	14	75259411	75271950	1	lncRNA		-3.40973	2.51e-52	9.42e-51
ENSG00000162924	2	60881491	60931612	1	protein_coding	REL	-0.714266	2.68e-52	1e-50
ENSG00000288855	14	50736300	50737517	-1	lncRNA		1.48284	2.81e-52	1.05e-50
ENSG00000172765	3	129647792	129893711	-1	protein_coding	TMCC1	-0.902953	2.93e-52	1.09e-50
ENSG00000146112	6	30676389	30687895	-1	protein_coding	PPP1R18	-2.0306	2.95e-52	1.1e-50
ENSG00000270977	17	35893707	35911651	-1	transcribed_processed_pseudogene		1.59794	3.03e-52	1.13e-50
ENSG00000213277	10	103175554	103176094	1	processed_pseudogene	MARCKSL1P1	1.89444	3.06e-52	1.14e-50
ENSG00000274979	12	69326574	69331882	-1	lncRNA		-1.55016	3.22e-52	1.2e-50
ENSG00000131931	8	42836674	42843325	-1	protein_coding	THAP1	-1.56239	3.44e-52	1.28e-50
ENSG00000273218	19	15346068	15348417	-1	lncRNA		3.52421	3.47e-52	1.29e-50
ENSG00000257727	12	56309842	56316119	-1	protein_coding	CNPY2	1.39297	3.84e-52	1.43e-50
ENSG00000074319	11	18468336	18526951	-1	protein_coding	TSG101	-1.12733	4.17e-52	1.55e-50
ENSG00000164808	8	47260878	47736306	1	protein_coding	SPIDR	-0.610093	4.25e-52	1.58e-50
ENSG00000110013	11	124633113	124695707	-1	protein_coding	SIAE	-1.19113	4.36e-52	1.62e-50
ENSG00000269956	1	46538611	46570255	1	lncRNA	MKNK1-AS1	1.72551	4.43e-52	1.64e-50
ENSG00000164024	4	98995659	99062809	1	protein_coding	METAP1	-0.677585	4.43e-52	1.64e-50
ENSG00000175573	11	65916810	65919062	-1	protein_coding	C11orf68	-1.99072	4.5e-52	1.67e-50
ENSG00000219085	6	69705287	69706160	-1	processed_pseudogene	NPM1P37	-1.49233	4.5e-52	1.67e-50
ENSG00000037757	19	13764522	13774282	1	protein_coding	MRI1	1.58623	4.63e-52	1.71e-50
ENSG00000140157	15	22838644	22869362	1	protein_coding	NIPA2	0.608254	4.68e-52	1.73e-50
ENSG00000235159	22	46067356	46069891	-1	lncRNA	LINC02939	0.977542	4.9e-52	1.81e-50
ENSG00000138795	4	108047545	108168956	-1	protein_coding	LEF1	-1.24561	5.21e-52	1.93e-50
ENSG00000104529	8	143579697	143599541	-1	protein_coding	EEF1D	1.03579	5.21e-52	1.93e-50
ENSG00000131584	1	1292390	1309609	-1	protein_coding	ACAP3	1.94122	5.23e-52	1.93e-50
ENSG00000284428	19	23259906	23274251	-1	lncRNA		1.19737	5.33e-52	1.97e-50
ENSG00000127191	9	136881912	136926607	1	protein_coding	TRAF2	1.61821	5.37e-52	1.98e-50
ENSG00000112695	6	75237675	75250323	-1	protein_coding	COX7A2	-1.43833	5.45e-52	2.01e-50
ENSG00000270871	17	35816717	35830293	-1	lncRNA		1.88241	5.51e-52	2.03e-50
ENSG00000168769	4	105145875	105279816	1	protein_coding	TET2	-1.22407	5.72e-52	2.1e-50
ENSG00000119707	14	73058532	73123899	1	protein_coding	RBM25	-0.892099	5.86e-52	2.15e-50
ENSG00000204482	6	31586124	31588909	1	protein_coding	LST1	-1.10879	5.93e-52	2.18e-50
ENSG00000271185	7	10940423	10940735	1	lncRNA		-3.15986	6.31e-52	2.32e-50
ENSG00000128708	2	171922448	171983686	1	protein_coding	HAT1	-1.647	6.53e-52	2.4e-50
ENSG00000182004	1	203861599	203871152	1	protein_coding	SNRPE	-1.47138	6.61e-52	2.43e-50
ENSG00000253607	8	123002560	123030751	1	lncRNA		1.78017	6.62e-52	2.43e-50
ENSG00000173436	1	19484403	19629821	1	protein_coding	MICOS10	0.706369	6.91e-52	2.53e-50
ENSG00000251215	5	39169210	39170335	-1	processed_pseudogene	GOLGA5P1	-1.01858	7.52e-52	2.76e-50
ENSG00000245205	12	19456244	19457648	-1	processed_pseudogene	EEF1A1P4	1.35247	7.6e-52	2.78e-50
ENSG00000095906	16	1782932	1789186	1	protein_coding	NUBP2	1.81967	7.84e-52	2.87e-50
ENSG00000166750	17	35243071	35273655	1	protein_coding	SLFN5	-0.829114	7.86e-52	2.87e-50
ENSG00000198711	1	54236440	54239063	1	lncRNA	SSBP3-AS1	1.55112	7.96e-52	2.91e-50
ENSG00000089737	14	94048287	94081202	-1	protein_coding	DDX24	-0.869505	8.1e-52	2.96e-50
ENSG00000211847	14	22496887	22496952	1	TR_J_gene	TRAJ42	1.77878	8.36e-52	3.05e-50
ENSG00000207386	2	206025593	206025697	1	misc_RNA	Y_RNA	3.14847	9.31e-52	3.39e-50
ENSG00000178567	3	36985043	36993131	-1	protein_coding	EPM2AIP1	-0.84187	9.79e-52	3.57e-50
ENSG00000120860	12	102012840	102062149	-1	protein_coding	WASHC3	-1.14348	1.02e-51	3.72e-50
ENSG00000234040	12	68626870	68627187	-1	processed_pseudogene	RPL10P12	1.52314	1.11e-51	4.03e-50
ENSG00000029725	17	5282265	5386340	1	protein_coding	RABEP1	-0.71469	1.27e-51	4.63e-50
ENSG00000074842	19	4641374	4670362	-1	protein_coding	MYDGF	1.67797	1.27e-51	4.63e-50
ENSG00000135426	12	54948015	54984762	-1	protein_coding	TESPA1	-1.09563	1.29e-51	4.69e-50
ENSG00000155729	2	200488958	200519784	-1	protein_coding	KCTD18	0.618379	1.32e-51	4.78e-50
ENSG00000158669	8	41577187	41625001	1	protein_coding	GPAT4	0.837855	1.33e-51	4.83e-50
ENSG00000174038	9	35041095	35045986	1	protein_coding	C9orf131	2.04149	1.34e-51	4.85e-50
ENSG00000129646	17	76274049	76308276	-1	protein_coding	QRICH2	1.44776	1.34e-51	4.86e-50
ENSG00000279897	2	32557703	32557847	-1	transcribed_unprocessed_pseudogene	BIRC6-AS2	1.8121	1.36e-51	4.93e-50
ENSG00000159720	16	67438014	67481181	-1	protein_coding	ATP6V0D1	1.49387	1.37e-51	4.96e-50
ENSG00000037474	5	6599239	6633291	-1	protein_coding	NSUN2	0.697443	1.39e-51	5.03e-50
ENSG00000269069	19	40023384	40025502	-1	processed_pseudogene		-1.36904	1.39e-51	5.04e-50
ENSG00000148343	9	129036621	129072082	1	protein_coding	MIGA2	1.50345	1.56e-51	5.63e-50
ENSG00000211881	14	22536145	22536204	1	TR_J_pseudogene	TRAJ8	1.51081	1.56e-51	5.63e-50
ENSG00000252456	17	4056756	4056876	-1	rRNA_pseudogene	RNA5SP434	-3.2441	1.57e-51	5.65e-50
ENSG00000105700	19	18557762	18569387	1	protein_coding	KXD1	-1.36079	1.63e-51	5.89e-50
ENSG00000086544	19	40717112	40740860	1	protein_coding	ITPKC	1.47322	1.71e-51	6.16e-50
ENSG00000115685	2	241149576	241183652	1	protein_coding	PPP1R7	-0.712796	1.78e-51	6.42e-50
ENSG00000139180	12	4649095	4694317	1	protein_coding	NDUFA9	0.709058	1.78e-51	6.42e-50
ENSG00000157450	15	58865175	59097419	1	protein_coding	RNF111	-0.584301	2.02e-51	7.28e-50
ENSG00000093000	22	45163925	45188017	1	protein_coding	NUP50	-0.804354	2.03e-51	7.29e-50
ENSG00000240509	8	93957338	93957691	-1	processed_pseudogene	RPL34P18	-3.23848	2.11e-51	7.59e-50
ENSG00000108091	10	59788747	59906556	-1	protein_coding	CCDC6	-0.57379	2.24e-51	8.02e-50
ENSG00000270903	11	32591793	32592771	-1	processed_pseudogene	HNRNPA3P9	-2.75302	2.35e-51	8.45e-50
ENSG00000225259	8	133408006	133409107	1	processed_pseudogene	ST13P6	-3.13362	2.36e-51	8.46e-50
ENSG00000243033	3	143503275	143504273	-1	processed_pseudogene	GAPDHP47	-1.67944	2.39e-51	8.55e-50
ENSG00000184154	11	72080337	72096895	1	protein_coding	LRRC51	1.15714	2.41e-51	8.63e-50
ENSG00000182866	1	32251244	32286165	1	protein_coding	LCK	1.58603	2.48e-51	8.86e-50
ENSG00000213614	15	72340924	72376420	-1	protein_coding	HEXA	0.728771	2.58e-51	9.22e-50
ENSG00000239207	3	138777832	138778810	1	processed_pseudogene	GAPDHP39	2.52018	2.62e-51	9.35e-50
ENSG00000213432	10	93284004	93284558	-1	processed_pseudogene	RPL17P34	-2.28687	2.73e-51	9.74e-50
ENSG00000007080	19	17933015	17943991	1	protein_coding	CCDC124	-1.87928	2.77e-51	9.87e-50
ENSG00000171806	1	169792529	169794963	-1	protein_coding	METTL18	-1.79872	2.77e-51	9.88e-50
ENSG00000105329	19	41301587	41353922	-1	protein_coding	TGFB1	-2.30516	2.78e-51	9.9e-50
ENSG00000279369	17	63700847	63702670	1	TEC		1.24372	2.79e-51	9.94e-50
ENSG00000269893	4	118278703	118285316	1	lncRNA	SNHG8	-1.3363	3.17e-51	1.13e-49
ENSG00000167286	11	118339075	118342705	-1	protein_coding	CD3D	-1.25923	3.2e-51	1.14e-49
ENSG00000269235	19	51949116	51981367	1	lncRNA	ZNF350-AS1	0.751995	3.3e-51	1.17e-49
ENSG00000135334	6	87674860	87702233	-1	protein_coding	AKIRIN2	-0.869008	3.36e-51	1.19e-49
ENSG00000229000	19	53772506	53773280	-1	processed_pseudogene	SEPTIN7P8	-3.05646	3.36e-51	1.2e-49
ENSG00000245680	19	37181579	37218153	-1	protein_coding	ZNF585B	-0.840707	3.37e-51	1.2e-49
ENSG00000280381	12	123087256	123092821	-1	TEC		2.85916	3.39e-51	1.2e-49
ENSG00000227295	1	158175850	158177755	-1	processed_pseudogene	ELL2P1	-3.33372	3.39e-51	1.2e-49
ENSG00000101413	20	38033725	38127780	1	protein_coding	RPRD1B	-0.655581	3.53e-51	1.25e-49
ENSG00000169621	2	68467572	68655862	1	protein_coding	APLF	-2.05433	3.64e-51	1.29e-49
ENSG00000163938	3	52681156	52694497	1	protein_coding	GNL3	-1.11206	3.68e-51	1.3e-49
ENSG00000256683	19	51964340	51986856	-1	protein_coding	ZNF350	-0.93294	4e-51	1.42e-49
ENSG00000064601	20	45890144	45898949	1	protein_coding	CTSA	-1.56019	4.03e-51	1.42e-49
ENSG00000258428	14	56633244	56648658	-1	lncRNA		1.28947	4.13e-51	1.46e-49
ENSG00000168556	4	183505058	183512429	1	protein_coding	ING2	-1.10533	4.24e-51	1.5e-49
ENSG00000261338	2	218255319	218257366	1	lncRNA		0.906092	4.26e-51	1.5e-49
ENSG00000166192	15	72114258	72143692	1	protein_coding	SENP8	-1.08892	4.39e-51	1.55e-49
ENSG00000130684	20	25673195	25696853	-1	protein_coding	ZNF337	0.98336	4.41e-51	1.55e-49
ENSG00000283785	13	50049119	50049201	-1	miRNA	MIR15A	3.12098	4.51e-51	1.59e-49
ENSG00000234741	1	173858559	173868882	-1	lncRNA	GAS5	-1.20689	4.56e-51	1.6e-49
ENSG00000269535	19	52300693	52345229	-1	lncRNA		1.06793	4.7e-51	1.65e-49
ENSG00000145425	4	151099624	151104642	1	protein_coding	RPS3A	-2.058	5.02e-51	1.77e-49
ENSG00000129518	14	34515938	34539704	-1	protein_coding	EAPP	-1.35313	5.17e-51	1.82e-49
ENSG00000106952	9	114893343	114930595	-1	protein_coding	TNFSF8	-0.741177	5.45e-51	1.91e-49
ENSG00000169627	16	30192932	30194306	-1	protein_coding	BOLA2B	-3.61804	5.48e-51	1.92e-49
ENSG00000204178	1	25430858	25500209	1	protein_coding	MACO1	-1.05225	5.53e-51	1.94e-49
ENSG00000120690	13	40931924	41061440	-1	protein_coding	ELF1	-0.862058	5.68e-51	1.99e-49
ENSG00000180448	19	1065923	1086628	1	protein_coding	ARHGAP45	1.83239	5.71e-51	2e-49
ENSG00000156482	8	98024851	98046469	-1	protein_coding	RPL30	-1.59292	5.78e-51	2.02e-49
ENSG00000137876	15	55180806	55197049	-1	protein_coding	RSL24D1	-1.60175	5.92e-51	2.07e-49
ENSG00000138182	10	89701590	89774939	1	protein_coding	KIF20B	-2.39008	5.94e-51	2.08e-49
ENSG00000289251	7	45187005	45192619	-1	lncRNA		-1.36509	6.37e-51	2.23e-49
ENSG00000101417	20	33702758	33720319	-1	protein_coding	PXMP4	0.983703	6.42e-51	2.24e-49
ENSG00000101162	20	59019429	59026654	1	protein_coding	TUBB1	-1.98706	6.46e-51	2.25e-49
ENSG00000255492	11	11856490	11856859	-1	processed_pseudogene	H3P33	1.92336	6.55e-51	2.28e-49
ENSG00000181800	10	11316833	11319884	-1	lncRNA	CELF2-AS1	-0.763294	6.7e-51	2.34e-49
ENSG00000095261	9	120815496	120842951	-1	protein_coding	PSMD5	-0.687225	6.77e-51	2.36e-49
ENSG00000118058	11	118436456	118526832	1	protein_coding	KMT2A	-0.872154	6.9e-51	2.4e-49
ENSG00000088543	3	50558025	50571027	-1	protein_coding	C3orf18	1.61818	6.91e-51	2.41e-49
ENSG00000225193	15	90206572	90206967	1	transcribed_processed_pseudogene	RPS12P26	1.44654	7.01e-51	2.44e-49
ENSG00000289303	12	6689713	6690144	1	lncRNA		-2.17854	7.25e-51	2.52e-49
ENSG00000204438	6	31661228	31666283	-1	protein_coding	GPANK1	-0.909343	7.34e-51	2.55e-49
ENSG00000206344	6	31197760	31203968	1	lncRNA	HCG27	1.26858	7.56e-51	2.62e-49
ENSG00000107404	1	1335276	1349418	-1	protein_coding	DVL1	1.88348	7.63e-51	2.65e-49
ENSG00000254682	11	71448562	71452157	1	lncRNA		-1.59897	7.75e-51	2.69e-49
ENSG00000069974	15	55202966	55319113	-1	protein_coding	RAB27A	-0.88774	8.03e-51	2.78e-49
ENSG00000130021	X	6667865	7148158	-1	protein_coding	PUDP	-0.751252	8.04e-51	2.78e-49
ENSG00000212789	11	18261982	18263091	1	processed_pseudogene	ST13P5	-3.2633	8.27e-51	2.86e-49
ENSG00000188394	9	123033667	123035665	1	protein_coding	GPR21	-1.06515	8.4e-51	2.9e-49
ENSG00000180336	17	44656404	44690308	1	protein_coding	MEIOC	1.4496	8.42e-51	2.91e-49
ENSG00000118680	18	3261479	3278461	1	protein_coding	MYL12B	-1.19006	8.42e-51	2.91e-49
ENSG00000112983	5	138139770	138178953	-1	protein_coding	BRD8	-0.790433	9.34e-51	3.22e-49
ENSG00000113387	5	32531633	32604079	1	protein_coding	SUB1	-1.32862	9.43e-51	3.25e-49
ENSG00000249234	4	16178939	16183120	1	lncRNA		1.41426	9.9e-51	3.41e-49
ENSG00000228606	1	160261731	160263328	1	lncRNA	DCAF8-DT	-1.50808	1.07e-50	3.67e-49
ENSG00000233330	6	149591755	149592663	-1	lncRNA		2.94562	1.12e-50	3.86e-49
ENSG00000166747	16	71729000	71809201	-1	protein_coding	AP1G1	-0.520932	1.13e-50	3.88e-49
ENSG00000234322	X	93287733	93288759	-1	processed_pseudogene	ST13P18	-3.6444	1.16e-50	4e-49
ENSG00000213934	11	5248269	5249857	-1	protein_coding	HBG1	-6.09411	1.21e-50	4.15e-49
ENSG00000270894	17	35818399	35823713	1	lncRNA		2.37356	1.29e-50	4.44e-49
ENSG00000113712	5	149492982	149551471	-1	protein_coding	CSNK1A1	-0.522482	1.3e-50	4.48e-49
ENSG00000147421	8	28890395	29064764	1	protein_coding	HMBOX1	-0.498942	1.35e-50	4.63e-49
ENSG00000229948	2	69597353	69598951	1	processed_pseudogene	B3GALNT1P1	1.67681	1.35e-50	4.65e-49
ENSG00000139131	12	32727490	32755897	-1	protein_coding	YARS2	0.722663	1.38e-50	4.73e-49
ENSG00000141404	18	11689264	11885685	1	protein_coding	GNAL	0.952807	1.43e-50	4.9e-49
ENSG00000233337	1	111437514	111438037	1	processed_pseudogene	UBE2FP3	1.58137	1.43e-50	4.9e-49
ENSG00000198900	20	41028822	41124487	1	protein_coding	TOP1	-0.9125	1.47e-50	5.01e-49
ENSG00000281357	5	91380349	91616105	1	lncRNA	ARRDC3-AS1	-0.910974	1.55e-50	5.29e-49
ENSG00000129562	14	22564907	22589224	-1	protein_coding	DAD1	-1.20683	1.58e-50	5.41e-49
ENSG00000101057	20	43667019	43716495	1	protein_coding	MYBL2	-2.31469	1.62e-50	5.54e-49
ENSG00000201544	1	212352816	212352950	1	snoRNA	SNORA16B	2.10753	1.69e-50	5.77e-49
ENSG00000243943	2	27582969	27623217	1	protein_coding	ZNF512	-0.673963	1.87e-50	6.37e-49
ENSG00000118418	6	79201245	79234689	-1	protein_coding	HMGN3	-1.07326	1.95e-50	6.65e-49
ENSG00000002822	7	1815793	2233243	-1	protein_coding	MAD1L1	1.86761	1.96e-50	6.68e-49
ENSG00000198586	2	170990823	171231314	-1	protein_coding	TLK1	-0.908432	1.96e-50	6.69e-49
ENSG00000100603	14	77717599	77761207	-1	protein_coding	SNW1	-0.901252	1.98e-50	6.73e-49
ENSG00000114316	3	49277144	49340712	-1	protein_coding	USP4	-0.793714	2e-50	6.79e-49
ENSG00000185236	19	8389981	8404434	1	protein_coding	RAB11B	-1.86294	2.02e-50	6.85e-49
ENSG00000073169	22	50201011	50217616	1	protein_coding	SELENOO	1.6207	2.03e-50	6.91e-49
ENSG00000227070	1	51518288	51561651	1	lncRNA	EPS15-AS1	-3.43604	2.08e-50	7.06e-49
ENSG00000178184	18	80157232	80247514	-1	protein_coding	PARD6G	1.24051	2.12e-50	7.21e-49
ENSG00000120688	13	41061509	41084006	1	protein_coding	WBP4	-1.34392	2.21e-50	7.49e-49
ENSG00000249572	5	33424025	33440649	-1	lncRNA	TARS1-DT	-2.09439	2.23e-50	7.54e-49
ENSG00000089063	20	5068232	5113103	-1	protein_coding	TMEM230	-0.871796	2.23e-50	7.55e-49
ENSG00000257195	12	92883773	92884700	1	processed_pseudogene	HNRNPA1P50	-2.96706	2.3e-50	7.8e-49
ENSG00000230684	9	129933536	129936541	1	lncRNA		2.28155	2.35e-50	7.96e-49
ENSG00000251785	1	77614869	77614952	1	rRNA_pseudogene	RNA5SP20	1.92885	2.36e-50	7.99e-49
ENSG00000176261	1	32600172	32650903	-1	protein_coding	ZBTB8OS	-0.980386	2.41e-50	8.13e-49
ENSG00000160213	21	43772511	43776330	-1	protein_coding	CSTB	-1.70925	2.67e-50	9.02e-49
ENSG00000229605	10	28898996	28899484	-1	processed_pseudogene	RPL21P93	-3.10919	2.76e-50	9.3e-49
ENSG00000185591	12	53380176	53416446	1	protein_coding	SP1	-0.848329	2.76e-50	9.3e-49
ENSG00000156642	15	73560014	73634134	-1	protein_coding	NPTN	-0.780171	2.81e-50	9.46e-49
ENSG00000079459	8	11795573	11839304	1	protein_coding	FDFT1	-0.83351	2.81e-50	9.49e-49
ENSG00000137207	6	43511832	43516985	-1	protein_coding	YIPF3	-1.75211	2.84e-50	9.56e-49
ENSG00000160226	21	44328944	44339402	-1	protein_coding	CFAP410	2.00372	2.84e-50	9.57e-49
ENSG00000237272	11	4418060	4419011	1	unitary_pseudogene	OR51R1P	-1.55097	3.02e-50	1.01e-48
ENSG00000138592	15	50424380	50514421	1	protein_coding	USP8	-0.779808	3.02e-50	1.01e-48
ENSG00000184863	7	155644451	155781485	1	protein_coding	RBM33	-0.772155	3.24e-50	1.09e-48
ENSG00000273687	17	35018660	35018991	1	lncRNA		1.66241	3.25e-50	1.09e-48
ENSG00000108055	10	110567684	110606048	1	protein_coding	SMC3	-1.14728	3.28e-50	1.1e-48
ENSG00000062822	19	50384204	50418018	1	protein_coding	POLD1	1.43039	3.38e-50	1.13e-48
ENSG00000104689	8	23190452	23225102	-1	protein_coding	TNFRSF10A	0.993961	3.43e-50	1.15e-48
ENSG00000255397	8	60937705	60939871	-1	processed_pseudogene	NASPP1	-3.08547	3.62e-50	1.21e-48
ENSG00000272650	4	53997415	53997712	-1	lncRNA		1.51685	3.62e-50	1.21e-48
ENSG00000198517	7	1530702	1543043	1	protein_coding	MAFK	1.74961	3.74e-50	1.25e-48
ENSG00000110934	12	51281038	51324668	-1	protein_coding	BIN2	-0.992429	3.88e-50	1.3e-48
ENSG00000107863	10	24583609	24723887	-1	protein_coding	ARHGAP21	-0.921352	4.07e-50	1.36e-48
ENSG00000087008	4	8366282	8440723	-1	protein_coding	ACOX3	1.25985	4.09e-50	1.37e-48
ENSG00000197498	6	110982015	111028263	1	protein_coding	RPF2	-1.10363	4.09e-50	1.37e-48
ENSG00000271013	17	35912635	35918010	-1	processed_pseudogene	LRRC37A9P	1.80067	4.11e-50	1.37e-48
ENSG00000167280	17	79074824	79088599	1	protein_coding	ENGASE	1.69742	4.17e-50	1.39e-48
ENSG00000185973	X	155489011	155719098	-1	protein_coding	TMLHE	-0.772261	4.24e-50	1.41e-48
ENSG00000205707	12	25195216	25209645	1	protein_coding	ETFRF1	-1.5049	4.33e-50	1.44e-48
ENSG00000124508	6	26383096	26394874	1	protein_coding	BTN2A2	-0.811068	4.42e-50	1.47e-48
ENSG00000251891	15	85389823	85389884	-1	snRNA	RNU7-79P	3.14884	4.6e-50	1.53e-48
ENSG00000152457	10	14897359	14954432	-1	protein_coding	DCLRE1C	0.511389	4.78e-50	1.59e-48
ENSG00000205323	12	55752463	55817724	-1	protein_coding	SARNP	1.35826	4.83e-50	1.61e-48
ENSG00000003400	2	201182872	201229428	1	protein_coding	CASP10	0.611513	5.04e-50	1.68e-48
ENSG00000271410	5	55356308	55357523	-1	processed_pseudogene		1.95697	5.3e-50	1.76e-48
ENSG00000279738	22	37876148	37895563	1	lncRNA		1.49601	5.33e-50	1.77e-48
ENSG00000170906	19	54102728	54109257	1	protein_coding	NDUFA3	-1.27664	5.49e-50	1.82e-48
ENSG00000213740	X	68783472	68785066	1	processed_pseudogene	SERBP1P1	-1.79749	5.75e-50	1.91e-48
ENSG00000183621	10	30820207	31031937	-1	protein_coding	ZNF438	-1.22286	5.77e-50	1.91e-48
ENSG00000247134	8	32927913	33045445	1	lncRNA		-2.34403	5.86e-50	1.94e-48
ENSG00000224861	14	66012830	66013789	-1	processed_pseudogene	YBX1P1	-2.20877	5.87e-50	1.94e-48
ENSG00000231167	7	105582258	105583256	-1	processed_pseudogene	YBX1P2	-2.26973	5.9e-50	1.95e-48
ENSG00000131778	1	147242654	147295765	1	protein_coding	CHD1L	1.07865	5.92e-50	1.96e-48
ENSG00000271394	17	35889558	35889804	1	misc_RNA	7SK	-2.91543	6.32e-50	2.09e-48
ENSG00000221949	12	62601751	62603690	-1	lncRNA	LINC01465	0.962007	6.42e-50	2.12e-48
ENSG00000261293	16	12093627	12095307	-1	lncRNA		2.43647	6.51e-50	2.15e-48
ENSG00000150477	18	36829106	37232172	1	protein_coding	KIAA1328	-0.81445	6.83e-50	2.25e-48
ENSG00000269427	19	16630743	16643942	1	lncRNA		3.52729	6.87e-50	2.26e-48
ENSG00000286214	7	130538954	130546900	1	lncRNA	COPG2IT1	-2.13503	6.97e-50	2.29e-48
ENSG00000237711	9	5100236	5101009	1	unprocessed_pseudogene	MTCO3P11	-1.32352	7.12e-50	2.34e-48
ENSG00000109881	11	27330827	27363234	-1	protein_coding	CCDC34	-2.34099	7.5e-50	2.47e-48
ENSG00000067900	18	20946906	21111813	-1	protein_coding	ROCK1	-0.817258	7.57e-50	2.49e-48
ENSG00000235919	1	155562026	155563944	1	lncRNA	ASH1L-AS1	1.02769	7.83e-50	2.57e-48
ENSG00000252750	1	112634719	112634784	-1	snRNA	RNU7-70P	1.98474	7.93e-50	2.6e-48
ENSG00000156697	X	129906121	129929761	1	protein_coding	UTP14A	-1.02931	8.1e-50	2.66e-48
ENSG00000157911	1	2403964	2413797	-1	protein_coding	PEX10	1.41465	8.2e-50	2.69e-48
ENSG00000167083	17	49202791	49210574	-1	protein_coding	GNGT2	-1.4025	9.09e-50	2.98e-48
ENSG00000087995	17	62423875	62453385	1	protein_coding	METTL2A	0.859831	9.54e-50	3.13e-48
ENSG00000118046	19	1177558	1228431	1	protein_coding	STK11	1.90833	9.68e-50	3.17e-48
ENSG00000177548	16	28904421	28936526	-1	protein_coding	RABEP2	1.83963	9.74e-50	3.19e-48
ENSG00000099910	22	20441519	20495844	-1	protein_coding	KLHL22	1.23278	9.99e-50	3.27e-48
ENSG00000206651	1	156484098	156484210	-1	misc_RNA	Y_RNA	2.77286	1.09e-49	3.55e-48
ENSG00000119801	2	30146941	30160533	1	protein_coding	YPEL5	-1.17898	1.1e-49	3.59e-48
ENSG00000144959	3	172630249	172711218	-1	protein_coding	NCEH1	-1.06084	1.14e-49	3.73e-48
ENSG00000129566	14	20365667	20413501	-1	protein_coding	TEP1	1.06759	1.16e-49	3.79e-48
ENSG00000047056	10	1049538	1160991	1	protein_coding	WDR37	0.683338	1.16e-49	3.79e-48
ENSG00000180089	19	55226638	55228784	-1	protein_coding	TMEM86B	-2.79099	1.17e-49	3.81e-48
ENSG00000287099	4	2859983	2862673	-1	lncRNA		1.37384	1.2e-49	3.89e-48
ENSG00000119559	19	1461143	1479219	-1	protein_coding	C19orf25	1.43768	1.2e-49	3.92e-48
ENSG00000199135	1	65058434	65058508	-1	miRNA	MIR101-1	1.3663	1.33e-49	4.31e-48
ENSG00000031003	5	137937960	138051961	-1	protein_coding	FAM13B	-1.08928	1.34e-49	4.35e-48
ENSG00000056050	4	169729470	169757944	-1	protein_coding	HPF1	-1.22282	1.36e-49	4.4e-48
ENSG00000203321	9	74952968	74996293	1	lncRNA	CARNMT1-AS1	1.34218	1.35e-49	4.4e-48
ENSG00000171988	10	63167221	63521850	-1	protein_coding	JMJD1C	-1.49554	1.38e-49	4.49e-48
ENSG00000161904	6	33771202	33789130	-1	protein_coding	LEMD2	1.11758	1.4e-49	4.56e-48
ENSG00000229932	10	23136924	23137661	1	processed_pseudogene	YWHAZP3	-2.04349	1.44e-49	4.66e-48
ENSG00000083544	13	60396457	60573878	1	protein_coding	TDRD3	-1.11641	1.53e-49	4.95e-48
ENSG00000170310	17	9250471	9576591	-1	protein_coding	STX8	-0.917969	1.53e-49	4.95e-48
ENSG00000169490	8	38988808	38996824	-1	protein_coding	TM2D2	-0.722224	1.59e-49	5.14e-48
ENSG00000165113	9	83739425	83829516	-1	protein_coding	GKAP1	-1.72923	1.64e-49	5.31e-48
ENSG00000114209	3	167683298	167734939	-1	protein_coding	PDCD10	-1.71117	1.66e-49	5.37e-48
ENSG00000285006	14	73366897	73463642	-1	lncRNA		3.53358	1.71e-49	5.53e-48
ENSG00000173517	15	77100656	77420144	-1	protein_coding	PEAK1	-0.687592	1.72e-49	5.55e-48
ENSG00000177954	1	153990762	153992155	1	protein_coding	RPS27	-2.88502	1.76e-49	5.67e-48
ENSG00000272153	1	3785008	3785538	1	lncRNA		2.68267	1.8e-49	5.8e-48
ENSG00000183726	1	25338317	25362361	1	protein_coding	TMEM50A	-0.802821	1.81e-49	5.83e-48
ENSG00000168393	2	241675747	241686944	-1	protein_coding	DTYMK	1.19117	1.86e-49	5.98e-48
ENSG00000183011	17	7856685	7885238	-1	protein_coding	NAA38	-1.24763	1.88e-49	6.07e-48
ENSG00000152217	18	44680173	45068510	1	protein_coding	SETBP1	-1.03473	1.89e-49	6.09e-48
ENSG00000287626	6	15555780	15559980	1	lncRNA		1.37949	1.97e-49	6.34e-48
ENSG00000253330	8	47511034	47512141	-1	processed_pseudogene		-1.39008	1.99e-49	6.39e-48
ENSG00000259657	15	59676757	59677321	1	processed_pseudogene	PIGHP1	1.04432	2e-49	6.43e-48
ENSG00000114686	3	131462212	131502983	-1	protein_coding	MRPL3	-1.1989	2.01e-49	6.44e-48
ENSG00000216866	X	40934982	40935864	-1	processed_pseudogene	RPS2P55	-2.68051	2.02e-49	6.47e-48
ENSG00000204131	X	71910845	72161750	1	protein_coding	NHSL2	-1.2467	2.02e-49	6.49e-48
ENSG00000129235	17	6640985	6644541	1	protein_coding	TXNDC17	-1.06316	2.11e-49	6.76e-48
ENSG00000239280	3	113740823	113741254	-1	processed_pseudogene		1.34493	2.12e-49	6.8e-48
ENSG00000167657	19	3958453	3971123	-1	protein_coding	DAPK3	1.62208	2.18e-49	6.97e-48
ENSG00000260558	16	66738238	66739722	1	lncRNA		2.12529	2.33e-49	7.46e-48
ENSG00000168792	17	29560547	29567037	-1	protein_coding	ABHD15	1.32198	2.34e-49	7.5e-48
ENSG00000261242	14	63543569	63544664	1	lncRNA		-1.98397	2.41e-49	7.72e-48
ENSG00000154473	10	123154402	123170467	1	protein_coding	BUB3	-0.57367	2.42e-49	7.73e-48
ENSG00000119812	2	33532744	33599347	-1	protein_coding	FAM98A	-0.787705	2.43e-49	7.77e-48
ENSG00000106638	7	73567537	73578791	-1	protein_coding	TBL2	1.08268	2.59e-49	8.26e-48
ENSG00000137947	1	88852633	88891944	-1	protein_coding	GTF2B	-1.16685	2.71e-49	8.66e-48
ENSG00000010017	6	13621498	13711835	-1	protein_coding	RANBP9	-1.6444	2.74e-49	8.74e-48
ENSG00000106462	7	148807257	148884321	-1	protein_coding	EZH2	-1.09981	2.81e-49	8.97e-48
ENSG00000288709	X	155382095	155383801	1	protein_coding	F8A2	-2.27124	2.87e-49	9.15e-48
ENSG00000111859	6	11183298	11382348	-1	protein_coding	NEDD9	-0.805623	2.94e-49	9.37e-48
ENSG00000171148	3	9779967	9793011	-1	protein_coding	TADA3	-1.10138	3.16e-49	1.01e-47
ENSG00000247077	12	132710819	132722734	1	protein_coding	PGAM5	1.42397	3.33e-49	1.06e-47
ENSG00000273611	17	36486629	36499310	1	protein_coding	ZNHIT3	-0.941476	3.56e-49	1.13e-47
ENSG00000164022	4	106315544	106349456	1	protein_coding	AIMP1	-1.15314	3.81e-49	1.21e-47
ENSG00000225159	1	27206930	27207796	1	processed_pseudogene	NPM1P39	-2.8189	3.83e-49	1.22e-47
ENSG00000146197	6	35213956	35253079	1	protein_coding	SCUBE3	1.62059	3.86e-49	1.22e-47
ENSG00000232150	13	50172089	50173181	1	processed_pseudogene	ST13P4	-3.13526	3.91e-49	1.24e-47
ENSG00000198157	X	81113699	81201913	-1	protein_coding	HMGN5	-2.3951	3.94e-49	1.25e-47
ENSG00000164172	5	53095679	53110063	-1	protein_coding	MOCS2	-0.963436	4.07e-49	1.29e-47
ENSG00000234816	6	26043989	26044357	1	unprocessed_pseudogene	H2AC5P	-3.19269	4.12e-49	1.31e-47
ENSG00000100722	14	88562970	88627596	1	protein_coding	ZC3H14	-0.765628	4.6e-49	1.46e-47
ENSG00000182518	X	55143102	55161310	-1	protein_coding	FAM104B	-1.98241	4.71e-49	1.49e-47
ENSG00000285619	3	128181402	128194452	-1	lncRNA		2.06034	4.74e-49	1.5e-47
ENSG00000083223	9	86287733	86354454	-1	protein_coding	TUT7	-1.12569	4.83e-49	1.53e-47
ENSG00000123992	2	219372043	219400022	-1	protein_coding	DNPEP	1.33612	4.91e-49	1.55e-47
ENSG00000211876	14	22531076	22531138	1	TR_J_gene	TRAJ13	1.51577	4.94e-49	1.56e-47
ENSG00000066336	11	47354860	47378547	-1	protein_coding	SPI1	-2.25619	5.25e-49	1.66e-47
ENSG00000137815	15	41408408	41483563	1	protein_coding	RTF1	-0.808662	5.28e-49	1.66e-47
ENSG00000264853	17	75370947	75373736	-1	lncRNA		1.39297	5.4e-49	1.7e-47
ENSG00000168924	4	1811479	1856156	-1	protein_coding	LETM1	1.7784	5.61e-49	1.77e-47
ENSG00000119661	14	73644875	73703732	1	protein_coding	DNAL1	0.887821	5.77e-49	1.82e-47
ENSG00000143753	1	224175756	224193441	1	protein_coding	DEGS1	0.806618	6.11e-49	1.92e-47
ENSG00000108465	17	47967810	47981781	1	protein_coding	CDK5RAP3	1.13865	6.15e-49	1.93e-47
ENSG00000171793	1	40979300	41012565	1	protein_coding	CTPS1	0.871886	6.3e-49	1.98e-47
ENSG00000264399	17	58335976	58336022	-1	miRNA	MIR4736	-3.30161	6.38e-49	2e-47
ENSG00000287678	6	41080624	41101056	-1	lncRNA		1.50003	6.43e-49	2.02e-47
ENSG00000138303	10	72096032	72217134	-1	protein_coding	ASCC1	-0.585013	6.63e-49	2.08e-47
ENSG00000095485	10	100232298	100267680	-1	protein_coding	CWF19L1	0.582616	6.83e-49	2.14e-47
ENSG00000152240	18	46104378	46128333	1	protein_coding	HAUS1	-1.47509	6.88e-49	2.16e-47
ENSG00000240344	2	200870907	200889303	-1	protein_coding	PPIL3	-1.33559	7.08e-49	2.22e-47
ENSG00000160791	3	46370946	46376206	1	protein_coding	CCR5	-1.35842	7.15e-49	2.24e-47
ENSG00000286339	6	118565660	118576840	1	lncRNA		1.35268	7.75e-49	2.43e-47
ENSG00000277998	2	164573741	164574054	1	unprocessed_pseudogene		-2.89546	8.11e-49	2.54e-47
ENSG00000279059	17	54956760	54958426	-1	TEC		-1.35696	8.29e-49	2.59e-47
ENSG00000231684	1	182336001	182336334	1	processed_pseudogene	EIF1P3	-1.85445	8.4e-49	2.62e-47
ENSG00000264056	6	53276993	53277071	1	miRNA	MIR5685	2.78324	8.5e-49	2.65e-47
ENSG00000105135	19	15114984	15125786	-1	protein_coding	ILVBL	1.50491	8.63e-49	2.69e-47
ENSG00000126264	19	35902529	35904377	1	protein_coding	HCST	-1.29176	8.93e-49	2.78e-47
ENSG00000141385	18	12328944	12377227	-1	protein_coding	AFG3L2	0.704299	9.21e-49	2.87e-47
ENSG00000184992	12	124993645	125031231	1	protein_coding	BRI3BP	0.756337	9.45e-49	2.94e-47
ENSG00000198336	17	47200446	47223679	1	protein_coding	MYL4	-2.938	9.53e-49	2.97e-47
ENSG00000243181	8	34874159	34874633	1	processed_pseudogene		-2.84172	9.54e-49	2.97e-47
ENSG00000120215	9	5890889	5910606	1	protein_coding	MLANA	0.755917	9.6e-49	2.99e-47
ENSG00000274614	13	111182111	111182692	-1	unprocessed_pseudogene		1.99381	9.77e-49	3.04e-47
ENSG00000134452	10	5890203	5937594	1	protein_coding	FBH1	0.892573	1.01e-48	3.13e-47
ENSG00000234608	12	111839758	111842902	-1	lncRNA	MAPKAPK5-AS1	-0.854767	1.03e-48	3.19e-47
ENSG00000274093	16	69632141	69632571	1	lncRNA		1.95094	1.03e-48	3.19e-47
ENSG00000004961	X	11111301	11123086	1	protein_coding	HCCS	-0.79561	1.04e-48	3.24e-47
ENSG00000259032	14	82692704	82693055	-1	processed_pseudogene	ENSAP2	-2.82871	1.05e-48	3.24e-47
ENSG00000277734	14	22547506	22552156	1	TR_C_gene	TRAC	-1.25341	1.05e-48	3.26e-47
ENSG00000224950	1	116493016	116499212	-1	lncRNA		1.39647	1.06e-48	3.28e-47
ENSG00000186132	2	119302225	119366834	-1	protein_coding	C2orf76	-1.24935	1.06e-48	3.28e-47
ENSG00000169962	1	1331280	1335314	1	protein_coding	TAS1R3	2.67096	1.09e-48	3.36e-47
ENSG00000154889	18	11882622	11908366	-1	protein_coding	MPPE1	0.869251	1.09e-48	3.37e-47
ENSG00000202430	2	24564630	24564738	-1	rRNA_pseudogene	RNA5SP88	1.35137	1.1e-48	3.4e-47
ENSG00000183155	1	202878282	202889149	-1	protein_coding	RABIF	-0.573023	1.1e-48	3.41e-47
ENSG00000236801	9	70217195	70217668	1	processed_pseudogene	RPL24P8	-2.37898	1.11e-48	3.44e-47
ENSG00000268100	19	23492428	23512656	-1	unprocessed_pseudogene	ZNF725P	-2.18743	1.13e-48	3.5e-47
ENSG00000272047	6	158168350	158199344	1	protein_coding	GTF2H5	-1.08261	1.14e-48	3.51e-47
ENSG00000100478	14	31025106	31130996	1	protein_coding	AP4S1	0.592577	1.16e-48	3.56e-47
ENSG00000239569	7	105013277	105014321	-1	lncRNA	KMT2E-AS1	-1.2279	1.16e-48	3.58e-47
ENSG00000211807	14	22123318	22124285	1	TR_V_gene	TRAV26-1	-1.95918	1.19e-48	3.65e-47
ENSG00000136270	7	45100100	45112047	-1	protein_coding	TBRG4	1.0315	1.24e-48	3.81e-47
ENSG00000158887	1	161304735	161309968	-1	protein_coding	MPZ	-1.77448	1.26e-48	3.88e-47
ENSG00000113141	5	140647058	140662480	1	protein_coding	IK	-1.03026	1.26e-48	3.89e-47
ENSG00000126522	7	66075800	66094697	1	protein_coding	ASL	1.52796	1.27e-48	3.91e-47
ENSG00000180376	3	56557161	56621837	1	protein_coding	CCDC66	-1.61696	1.28e-48	3.94e-47
ENSG00000228737	5	141618414	141626481	1	lncRNA		-3.33649	1.32e-48	4.04e-47
ENSG00000106080	7	30010587	30026702	-1	protein_coding	FKBP14	1.01108	1.54e-48	4.71e-47
ENSG00000128739	15	24823637	24978723	1	protein_coding	SNRPN	1.31643	1.56e-48	4.77e-47
ENSG00000235734	2	97827248	97827545	1	processed_pseudogene	HMGN1P36	-2.22565	1.7e-48	5.22e-47
ENSG00000251288	4	102751401	102752641	1	processed_pseudogene		1.08689	1.72e-48	5.28e-47
ENSG00000015285	X	48676596	48691431	1	protein_coding	WAS	-2.2063	1.75e-48	5.36e-47
ENSG00000225889	2	64143239	64257610	1	lncRNA		-1.18066	1.78e-48	5.45e-47
ENSG00000223650	X	74105572	74107958	1	processed_pseudogene	UHRF2P1	-2.01272	1.81e-48	5.53e-47
ENSG00000086506	16	180459	181179	1	protein_coding	HBQ1	-3.15848	1.96e-48	6e-47
ENSG00000218809	6	41269875	41270239	-1	unprocessed_pseudogene		1.56683	1.99e-48	6.08e-47
ENSG00000219665	19	11987617	12046275	1	lncRNA	ZNF433-AS1	0.90901	2.04e-48	6.22e-47
ENSG00000133561	7	150625375	150632648	-1	protein_coding	GIMAP6	0.934846	2.07e-48	6.31e-47
ENSG00000173210	5	149141483	149260542	1	protein_coding	ABLIM3	-2.17384	2.08e-48	6.33e-47
ENSG00000153443	16	4608883	4615027	-1	protein_coding	UBALD1	-1.997	2.11e-48	6.42e-47
ENSG00000231102	6	41720396	41734032	1	lncRNA		1.96348	2.17e-48	6.62e-47
ENSG00000197815	17	17858227	17860041	1	lncRNA		2.46149	2.21e-48	6.74e-47
ENSG00000111726	12	22046218	22065674	1	protein_coding	CMAS	-1.69101	2.27e-48	6.92e-47
ENSG00000130787	12	122834453	122862961	1	protein_coding	HIP1R	1.64892	2.3e-48	6.98e-47
ENSG00000260601	16	12545482	12546684	1	lncRNA		2.40489	2.34e-48	7.13e-47
ENSG00000187105	14	73478484	73558947	-1	protein_coding	HEATR4	1.76205	2.39e-48	7.27e-47
ENSG00000121152	2	96335766	96377091	1	protein_coding	NCAPH	-1.92765	2.41e-48	7.33e-47
ENSG00000167232	19	23304991	23395471	-1	protein_coding	ZNF91	-1.42983	2.46e-48	7.47e-47
ENSG00000110011	11	64230278	64234286	1	protein_coding	DNAJC4	-1.42572	2.52e-48	7.66e-47
ENSG00000129244	17	7646627	7657770	1	protein_coding	ATP1B2	-3.5191	2.54e-48	7.69e-47
ENSG00000188404	1	169690665	169711702	-1	protein_coding	SELL	-1.34642	2.62e-48	7.95e-47
ENSG00000246451	14	103682362	103684015	-1	lncRNA	KLC1-AS1	1.70525	2.64e-48	8e-47
ENSG00000165775	X	155025980	155060304	1	protein_coding	FUNDC2	-1.28602	2.74e-48	8.29e-47
ENSG00000168591	17	44186970	44191929	1	protein_coding	TMUB2	-0.982558	2.78e-48	8.4e-47
ENSG00000186162	3	10017490	10023747	-1	transcribed_unprocessed_pseudogene	CIDECP1	-1.00628	2.82e-48	8.54e-47
ENSG00000115085	2	97713576	97739862	1	protein_coding	ZAP70	1.80716	2.83e-48	8.55e-47
ENSG00000164828	7	816615	896435	1	protein_coding	SUN1	0.891975	2.89e-48	8.75e-47
ENSG00000168071	11	64340204	64357534	1	protein_coding	CCDC88B	1.82198	3.04e-48	9.18e-47
ENSG00000168679	1	110362851	110391082	-1	protein_coding	SLC16A4	0.995804	3.07e-48	9.25e-47
ENSG00000138794	4	109688622	109703583	-1	protein_coding	CASP6	0.802617	3.1e-48	9.34e-47
ENSG00000264281	5	55944656	55944733	1	processed_pseudogene		-2.40079	3.36e-48	1.01e-46
ENSG00000177889	12	93405673	93441947	-1	protein_coding	UBE2N	-0.884138	3.57e-48	1.07e-46
ENSG00000166343	10	73423579	73433561	-1	protein_coding	MSS51	1.151	3.69e-48	1.11e-46
ENSG00000241269	7	5419827	5420767	1	lncRNA		2.70287	3.73e-48	1.12e-46
ENSG00000246477	8	11315859	11325429	-1	lncRNA		0.734155	3.76e-48	1.13e-46
ENSG00000231663	1	234372807	234373664	-1	lncRNA	COA6-AS1	-1.56007	3.96e-48	1.19e-46
ENSG00000168961	17	27629798	27649560	1	protein_coding	LGALS9	-2.33401	4.19e-48	1.26e-46
ENSG00000122483	1	93179919	93278730	1	protein_coding	CCDC18	-1.79946	4.24e-48	1.27e-46
ENSG00000056097	5	32354350	32444740	-1	protein_coding	ZFR	-0.850497	4.5e-48	1.35e-46
ENSG00000010803	1	41027202	41242306	-1	protein_coding	SCMH1	-1.28738	4.67e-48	1.4e-46
ENSG00000196782	4	139716753	140154184	-1	protein_coding	MAML3	-1.26448	4.68e-48	1.4e-46
ENSG00000009844	6	142147162	142224685	1	protein_coding	VTA1	-1.08593	5.11e-48	1.53e-46
ENSG00000177721	5	43039233	43043170	-1	protein_coding	ANXA2R	-0.959786	5.47e-48	1.64e-46
ENSG00000186184	13	27620742	27744237	1	protein_coding	POLR1D	-1.3384	5.73e-48	1.72e-46
ENSG00000122484	1	92299059	92402056	1	protein_coding	RPAP2	-0.888097	5.74e-48	1.72e-46
ENSG00000251453	5	140581504	140582335	1	processed_pseudogene	HAUS1P1	1.95899	5.8e-48	1.73e-46
ENSG00000186185	17	44924709	44947773	-1	protein_coding	KIF18B	-3.28812	6.03e-48	1.8e-46
ENSG00000147804	8	144409742	144416844	-1	protein_coding	SLC39A4	-2.04884	6.21e-48	1.86e-46
ENSG00000168175	14	55051647	55070194	1	protein_coding	MAPK1IP1L	-0.65219	6.22e-48	1.86e-46
ENSG00000196656	4	113214046	113217170	-1	transcribed_processed_pseudogene		-3.45509	6.33e-48	1.89e-46
ENSG00000256043	4	155921580	155953912	-1	protein_coding	CTSO	-0.879957	6.44e-48	1.92e-46
ENSG00000161265	19	35742464	35745445	-1	protein_coding	U2AF1L4	-2.08794	6.61e-48	1.97e-46
ENSG00000261267	16	48559661	48587403	1	lncRNA		1.03974	6.7e-48	2e-46
ENSG00000259918	16	47598654	47598996	-1	processed_pseudogene	NDUFA5P11	-2.44663	6.93e-48	2.06e-46
ENSG00000261528	16	23500905	23501630	1	processed_pseudogene	CCNYL7	1.8135	7.15e-48	2.13e-46
ENSG00000211637	22	22030934	22031472	1	IG_V_gene	IGLV4-69	-3.75379	7.35e-48	2.19e-46
ENSG00000276925	3	47469777	47469987	1	processed_pseudogene		2.21005	7.44e-48	2.21e-46
ENSG00000130589	20	63558086	63574239	-1	protein_coding	HELZ2	2.22929	7.83e-48	2.33e-46
ENSG00000136830	9	127505339	127578989	-1	protein_coding	NIBAN2	2.02229	7.92e-48	2.35e-46
ENSG00000105383	19	51225064	51243860	1	protein_coding	CD33	-1.10495	8.04e-48	2.39e-46
ENSG00000196976	X	154477775	154479281	-1	protein_coding	LAGE3	1.47855	8.13e-48	2.41e-46
ENSG00000172465	X	103628704	103630953	1	protein_coding	TCEAL1	-1.4905	8.15e-48	2.42e-46
ENSG00000089682	X	107061885	107118823	-1	protein_coding	RBM41	-1.26646	8.37e-48	2.48e-46
ENSG00000112110	6	159789812	159798436	1	protein_coding	MRPL18	-0.838774	8.55e-48	2.53e-46
ENSG00000065548	2	186486253	186509361	1	protein_coding	ZC3H15	-1.4363	8.57e-48	2.54e-46
ENSG00000279048	7	17940503	17942926	1	TEC		-2.52544	8.69e-48	2.57e-46
ENSG00000225131	13	48771128	48771827	1	processed_pseudogene	PSME2P2	-2.9408	8.7e-48	2.57e-46
ENSG00000231731	2	127455394	127514623	1	lncRNA		0.785682	9.79e-48	2.9e-46
ENSG00000169398	8	140657900	141002216	-1	protein_coding	PTK2	-1.04555	9.81e-48	2.9e-46
ENSG00000106003	7	2512529	2529177	1	protein_coding	LFNG	1.72578	1.04e-47	3.06e-46
ENSG00000152518	2	43222402	43226606	-1	protein_coding	ZFP36L2	-1.4415	1.05e-47	3.11e-46
ENSG00000078668	8	42391624	42405937	1	protein_coding	VDAC3	-0.855117	1.06e-47	3.12e-46
ENSG00000188021	X	56563627	56567868	1	protein_coding	UBQLN2	-0.73649	1.11e-47	3.28e-46
ENSG00000133030	17	17042457	17217679	1	protein_coding	MPRIP	1.11524	1.12e-47	3.3e-46
ENSG00000237984	9	33673504	33677499	-1	transcribed_processed_pseudogene	PTENP1	-1.97849	1.14e-47	3.36e-46
ENSG00000115561	2	86503430	86563479	-1	protein_coding	CHMP3	-0.786827	1.17e-47	3.45e-46
ENSG00000272602	4	53286	88208	1	protein_coding	ZNF595	-1.81203	1.19e-47	3.52e-46
ENSG00000162734	1	160205380	160215376	1	protein_coding	PEA15	-1.21552	1.22e-47	3.59e-46
ENSG00000281530	22	19061041	19061843	-1	lncRNA		1.81083	1.25e-47	3.68e-46
ENSG00000197744	5	118973796	118974122	1	processed_pseudogene	PTMAP2	-2.64724	1.28e-47	3.75e-46
ENSG00000164190	5	36876769	37066413	1	protein_coding	NIPBL	-0.910539	1.29e-47	3.78e-46
ENSG00000264480	15	98784426	98784502	1	miRNA	MIR4714	2.55608	1.3e-47	3.81e-46
ENSG00000021300	11	73646178	73662819	1	protein_coding	PLEKHB1	-1.70626	1.35e-47	3.96e-46
ENSG00000187840	8	38030534	38060365	1	protein_coding	EIF4EBP1	-1.6685	1.37e-47	4.02e-46
ENSG00000152763	1	66812885	66924856	-1	protein_coding	DNAI4	-2.30214	1.37e-47	4.03e-46
ENSG00000151474	10	13643706	14462142	-1	protein_coding	FRMD4A	-1.73868	1.42e-47	4.16e-46
ENSG00000105778	7	32495426	32588726	1	protein_coding	AVL9	0.420717	1.44e-47	4.22e-46
ENSG00000232385	7	94695027	94695819	-1	processed_pseudogene	RPS3AP25	-2.56482	1.45e-47	4.25e-46
ENSG00000165629	10	7788147	7807815	1	protein_coding	ATP5F1C	-1.40112	1.46e-47	4.27e-46
ENSG00000119703	14	75064109	75119502	1	protein_coding	ZC2HC1C	0.956898	1.49e-47	4.35e-46
ENSG00000104312	8	89757806	89791064	1	protein_coding	RIPK2	-0.889206	1.58e-47	4.61e-46
ENSG00000250274	5	170308701	170312806	-1	lncRNA		-2.16906	1.67e-47	4.88e-46
ENSG00000176927	17	29929200	30108452	1	protein_coding	EFCAB5	-1.63045	1.72e-47	5.03e-46
ENSG00000168876	11	94493979	94499578	1	protein_coding	ANKRD49	-1.54569	1.74e-47	5.07e-46
ENSG00000252496	13	79389534	79389631	-1	rRNA_pseudogene	RNA5SP33	-3.9964	1.75e-47	5.1e-46
ENSG00000255641	12	10412312	10436001	-1	protein_coding		3.95652	1.85e-47	5.39e-46
ENSG00000179101	X	123514473	123514872	1	processed_pseudogene	H3P47	-2.33818	1.85e-47	5.39e-46
ENSG00000185515	X	155071420	155123077	1	protein_coding	BRCC3	-0.669896	1.88e-47	5.49e-46
ENSG00000289626	14	68794739	68795250	-1	lncRNA		-1.10207	1.91e-47	5.55e-46
ENSG00000131236	1	40040233	40072649	1	protein_coding	CAP1	-0.997193	1.93e-47	5.6e-46
ENSG00000134308	2	9583967	9630997	-1	protein_coding	YWHAQ	-0.727578	1.93e-47	5.61e-46
ENSG00000071054	2	101696850	101894690	1	protein_coding	MAP4K4	-0.756451	1.94e-47	5.64e-46
ENSG00000136908	9	127935099	127937854	-1	protein_coding	DPM2	-2.04325	1.95e-47	5.66e-46
ENSG00000284194	22	50523568	50526461	-1	protein_coding	SCO2	2.93195	1.95e-47	5.66e-46
ENSG00000215817	1	219608012	219613105	-1	protein_coding	ZC3H11B	-1.0058	2.09e-47	6.07e-46
ENSG00000185947	16	31873807	31917357	1	protein_coding	ZNF267	-1.62231	2.21e-47	6.4e-46
ENSG00000184207	16	2211593	2214840	-1	protein_coding	PGP	1.12706	2.21e-47	6.41e-46
ENSG00000136167	13	46125920	46211871	-1	protein_coding	LCP1	-1.05042	2.24e-47	6.49e-46
ENSG00000127328	12	69738860	69823204	1	protein_coding	RAB3IP	-1.28933	2.35e-47	6.81e-46
ENSG00000244119	3	101686827	101713301	1	transcribed_processed_pseudogene	PDCL3P4	1.03323	2.4e-47	6.95e-46
ENSG00000247596	3	52228612	52246788	-1	protein_coding	TWF2	1.52899	2.47e-47	7.15e-46
ENSG00000116127	2	73385758	73625166	1	protein_coding	ALMS1	-0.741658	2.52e-47	7.27e-46
ENSG00000272630	10	73098044	73101297	-1	lncRNA		1.36821	2.54e-47	7.34e-46
[truncated: 55,792 more rows]
