# Supplementary material for: Multi-center Korean cohort study based on RNA-sequencing data targeting COPD patients
Source: Sci Data. 2024 Jun 6;11:593. doi: 10.1038/s41597-024-03389-8 (PMC11156965; doi:10.1038/s41597-024-03389-8)
Supplement: Supplementary file 2 — Supplementary Data S1 [file 41597_2024_3389_MOESM2_ESM.xlsx]

## Sheet: Sheet1
geneType	# of genes with no significant difference between two sequencing platforms	# of genes with significant difference between two sequencing platforms
artifact	11	7
IG_C_gene	2	11
IG_C_pseudogene	2	7
IG_D_gene	7	23
IG_J_gene	10	7
IG_J_pseudogene	1	2
IG_pseudogene	1	0
IG_V_gene	72	72
IG_V_pseudogene	124	50
lncRNA	8018	8897
miRNA	735	533
misc_RNA	1073	824
Mt_rRNA	0	2
Mt_tRNA	7	15
processed_pseudogene	5358	4237
protein_coding	5370	14302
pseudogene	5	11
ribozyme	4	0
rRNA	23	21
rRNA_pseudogene	275	155
scaRNA	17	19
scRNA	0	1
snoRNA	389	265
snRNA	984	634
sRNA	3	1
TEC	442	547
TR_C_gene	2	4
TR_D_gene	4	0
TR_J_gene	10	69
TR_J_pseudogene	1	3
TR_V_gene	22	83
TR_V_pseudogene	15	18
transcribed_processed_pseudogene	201	252
transcribed_unitary_pseudogene	65	84
transcribed_unprocessed_pseudogene	399	487
translated_processed_pseudogene	0	2
translated_unprocessed_pseudogene	1	2
unitary_pseudogene	60	33
unprocessed_pseudogene	1446	876
vault_RNA	1	0
