# Supplementary material for: Multi-center Korean cohort study based on RNA-sequencing data targeting COPD patients
Source: Sci Data. 2024 Jun 6;11:593. doi: 10.1038/s41597-024-03389-8 (PMC11156965; doi:10.1038/s41597-024-03389-8)
Supplement: Supplementary file 3 — Supplementary Data S2 [file 41597_2024_3389_MOESM3_ESM.xlsx]

## Sheet: Sheet1
geneSymbol	geneSymbol.1	Chr	Start	End	Strand	GeneType	GeneName	logFC_currentSmoke	P_currentSmoke	adjP_currentSmoke
ENSG00000154165	ENSG00000154165	3	98531978	98534681	1	protein_coding	GPR15	1.48268	9.15576e-27	5.29121e-22
ENSG00000173114	ENSG00000173114	7	111091006	111125454	1	protein_coding	LRRN3	0.928974	2.23743e-15	6.46515e-11
ENSG00000153823	ENSG00000153823	2	228850526	229271287	-1	protein_coding	PID1	0.577176	1.58057e-10	3.04476e-06
ENSG00000111961	ENSG00000111961	6	148272304	148552044	1	protein_coding	SASH1	0.558588	1.00591e-08	0.000145331
ENSG00000227240	ENSG00000227240	1	193473224	194198708	1	lncRNA		0.674016	2.37434e-08	0.000274431
ENSG00000286285	ENSG00000286285	1	193457422	193465198	1	lncRNA		0.464881	9.08416e-08	0.000874971
ENSG00000167680	ENSG00000167680	19	4542593	4581776	-1	protein_coding	SEMA6B	0.981323	1.23222e-07	0.0010173
ENSG00000080822	ENSG00000080822	3	98497912	98523066	-1	protein_coding	CLDND1	0.233921	5.32403e-07	0.00379118
ENSG00000129521	ENSG00000129521	14	33924227	34462774	-1	protein_coding	EGLN3	0.424855	5.90414e-07	0.00379118
ENSG00000233057	ENSG00000233057	1	194188967	194190342	1	processed_pseudogene	EEF1A1P14	0.696893	1.38933e-06	0.00802905
ENSG00000263637	ENSG00000263637	18	68753179	68754583	-1	lncRNA		-0.42164	2.776e-06	0.0145843
ENSG00000204661	ENSG00000204661	5	179641544	179645046	-1	lncRNA	C5orf60	-0.525718	4.19578e-06	0.0202065
ENSG00000147044	ENSG00000147044	X	41514934	41923554	-1	protein_coding	CASK	0.191984	4.74866e-06	0.02111
ENSG00000237213	ENSG00000237213	1	193756815	193757267	-1	processed_pseudogene	RPL23AP22	0.986207	6.53638e-06	0.023609
ENSG00000077063	ENSG00000077063	7	117710651	117874139	-1	protein_coding	CTTNBP2	0.928738	6.09699e-06	0.023609
ENSG00000012504	ENSG00000012504	12	100473708	100564414	1	protein_coding	NR1H4	-0.628746	6.23659e-06	0.023609
ENSG00000237011	ENSG00000237011	1	193684246	193688429	-1	lncRNA		0.678659	6.98021e-06	0.023729
ENSG00000230479	ENSG00000230479	21	36430360	36481070	1	lncRNA		-0.689401	8.09224e-06	0.025981
ENSG00000237810	ENSG00000237810	8	62143311	62144769	-1	processed_pseudogene		0.364104	1.10351e-05	0.0318863
ENSG00000165495	ENSG00000165495	11	125164687	125433389	1	protein_coding	PKNOX2	-0.846425	1.05846e-05	0.0318863
